# Supplementary material for: Exploring the mechanistic link between SF3B1 mutation and ring sideroblast formation in myelodysplastic syndrome
Source: Sci Rep. 2022 Aug 26;12:14562. doi: 10.1038/s41598-022-18921-2 (PMC9418223; doi:10.1038/s41598-022-18921-2)
Supplement: Supplementary file 2 — Supplementary Tables. [file 41598_2022_18921_MOESM2_ESM.xlsx]

## Sheet: Supplementary Table S1
	Supplementary Table S1. RNA-seq analysis for expression levels of CSA-causative genes in HUDEP-2 cells stably expressing SF3B1K700E or controls.
	Function	Ensemble Gene_ID	Gene name	Empty	SF3B1WT	SF3B1K700E
	Heme synthesis	ENSG00000158578	ALAS2	437.77	530.882	136.27
		ENSG00000144659	SLC25A38	31.4645	30.8196	38.4917
		ENSG00000115107	STEAP3	32.6856	33.1957	34.4858
	Fe–S cluster biosynthesis / transport	ENSG00000131269	ABCB7	31.621	35.9195	35.337
		ENSG00000182512	GLRX5	237.149	210.453	266.009
		ENSG00000113013	HSPA9	278.536	289.725	392.938
	Mitochondrial protein synthesis	ENSG00000177192	PUS1	50.3289	41.1857	68.5602
		ENSG00000139131	YARS2	18.414	18.3325	28.8379
		ENSG00000072756	TRNT1	34.8105	30.9536	39.694
		ENSG00000117479	SLC19A2	9.52209	11.0773	11.3468
		ENSG00000147123	NDUFB11	154.762	139.835	135.754

## Sheet: Supplementary Table S2
	Supplementary Table S2. RNA-seq analysis for expression levels of GATA-1 target genes, MAP3K7 and RNH1 in HUDEP-2 cells stably expressing SF3B1K700E or controls before and after differentiation.
	Ensemble Gene ID		undifferentiated			differentiated
		Gene name	Empty	SF3B1WT	SF3B1K700E	Empty	SF3B1WT	SF3B1K700E
	ENSG00000148218	ALAD	88.3679	84.7897	38.2527	194.834	182.119	194.913
	ENSG00000158578	ALAS2	437.77	530.882	136.27	2076.21	1980.3	1969.59
	ENSG00000029534	ANK1	431.355	361.845	261.816	568.576	522.368	510.795
	ENSG00000170180	GYPA	186.242	192.419	148.591	329.329	325.198	312.003
	ENSG00000244734	HBB	6.4943	8.3733	17.0012	23165.3	24877.9	27019.2
	ENSG00000105610	KLF1	661.688	659.921	563.842	969.883	862.447	843.117
	ENSG00000188690	UROS	136.768	122.268	104.38	304.549	310.368	291.195
	ENSG00000004939	SLC4A1	89.0756	121.042	24.8731	1742.29	1629.57	1583.56
	ENSG00000123405	NFE2	167.076	171.896	132.428	616.485	585.455	528.389
	ENSG00000135341	MAP3K7	33.9447	35.3216	41.2736	15.6309	15.407	15.7342
	ENSG00000023191	RNH1	545.005	469.58	450.726	98.8557	92.9418	103.433

## Sheet: Supplementary Table S3
Supplementary Table S3. List of significant AS events detected by MISO in undifferentiated HUDEP-2 cells stably expressing SF3B1WT in comparison to control vector-transduced HUDEP-2 cells.
AS type	gene name	event_name	HUDEP2_SF3B1_WT_posterior_mean	HUDEP2_SF3B1_WT_ci_low	HUDEP2_SF3B1_WT_ci_high	HUDEP2_Empty_posterior_mean	HUDEP2_Empty_ci_low	HUDEP2_Empty_ci_high	ΔPSI	bayes_factor	isoforms	HUDEP2_SF3B1_WT_counts	HUDEP2_SF3B1_WT_assigned_counts	HUDEP2_Empty_counts	HUDEP2_Empty_assigned_counts	chrom	strand	mRNA_starts	mRNA_ends
A3SS	ZNF84	12:133613878:133614131:+@12:133617686|133617864:133618068:+	0.77	0.42	0.97	0.19	0.07	0.41	0.58	13.75	('12:133613878:133614131:+@12:133617686|133617864:133618068:+.B.up_12:133613878:133614131:+@12:133617686|133617864:133618068:+.B.core', '12:133613878:133614131:+@12:133617686|133617864:133618068:+.A.up_12:133613878:133614131:+@12:133617686|133617864:133618068:+.A.coreAndExt')	(0,0):76,(1,0):6,(1,1):1	00:07:00	(0,0):48,(0,1):7,(1,0):3,(1,1):1	0:3,1:8	12	+	(133613878, 133613878)	(133618068, 133618068)
A3SS	POLD2	7:44161881:44162058:-@7:44161708|44161794:44161433:-	0.93	0.78	0.99	0.35	0.24	0.46	0.58	1000000000000	('7:44161881:44162058:-@7:44161708|44161794:44161433:-.A.coreAndExt_7:44161881:44162058:-@7:44161708|44161794:44161433:-.A.up', '7:44161881:44162058:-@7:44161708|44161794:44161433:-.B.core_7:44161881:44162058:-@7:44161708|44161794:44161433:-.B.up')	(0,0):500,(1,0):58,(1,1):78	0:125,1:11	(0,0):588,(0,1):12,(1,0):38,(1,1):149	0:88,1:111	7	-	(44161433, 44161433)	(44162058, 44162058)
A3SS	EIF1AD	11:65769511:65769637:-@11:65767952|65767976:65767774:-	0.77	0.57	0.92	0.2	0.06	0.41	0.57	866081	('11:65769511:65769637:-@11:65767952|65767976:65767774:-.A.coreAndExt_11:65769511:65769637:-@11:65767952|65767976:65767774:-.A.up', '11:65769511:65769637:-@11:65767952|65767976:65767774:-.B.core_11:65769511:65769637:-@11:65767952|65767976:65767774:-.B.up')	(0,0):197,(0,1):3,(1,0):15	0:15,1:3	(0,0):215,(0,1):9,(1,0):2	0:2,1:9	11	-	(65767774, 65767774)	(65769637, 65769637)
A3SS	MED24	17:38210614:38210889:-@17:38209910|38209932:38209722:-	0.84	0.57	0.98	0.28	0.1	0.5	0.56	295.28	('17:38210614:38210889:-@17:38209910|38209932:38209722:-.A.coreAndExt_17:38210614:38210889:-@17:38209910|38209932:38209722:-.A.up', '17:38210614:38210889:-@17:38209910|38209932:38209722:-.B.core_17:38210614:38210889:-@17:38209910|38209932:38209722:-.B.up')	(0,0):108,(1,0):6,(1,1):2	0:7,1:1	(0,0):166,(0,1):9,(1,0):3,(1,1):3	0:5,1:10	17	-	(38209722, 38209722)	(38210889, 38210889)
A3SS	GPR89C	1:145897085:145897194:+@1:145898889|145899406:145899494:+	0.68	0.25	0.96	0.14	0.04	0.31	0.54	12.04	('1:145897085:145897194:+@1:145898889|145899406:145899494:+.B.up_1:145897085:145897194:+@1:145898889|145899406:145899494:+.B.core', '1:145897085:145897194:+@1:145898889|145899406:145899494:+.A.up_1:145897085:145897194:+@1:145898889|145899406:145899494:+.A.coreAndExt')	(0,0):176,(1,0):13	00:13:00	(0,0):212,(0,1):3,(1,0):22	0:22,1:3	1	+	(145897085, 145897085)	(145899494, 145899494)
A3SS	DPP3	11:66247484:66247936:+@11:66249651|66249667:66249941:+	0.83	0.58	0.98	0.31	0.12	0.52	0.52	46.43	('11:66247484:66247936:+@11:66249651|66249667:66249941:+.B.up_11:66247484:66247936:+@11:66249651|66249667:66249941:+.B.core', '11:66247484:66247936:+@11:66249651|66249667:66249941:+.A.up_11:66247484:66247936:+@11:66249651|66249667:66249941:+.A.coreAndExt')	(0,0):136,(1,0):7,(1,1):39	0:42,1:4	(0,0):114,(0,1):9,(1,0):4,(1,1):48	0:33,1:28	11	+	(66247484, 66247484)	(66249941, 66249941)
A3SS	MED24	17:38210614:38210889:-@17:38209910|38210021:38209722:-	0.85	0.53	0.99	0.33	0.15	0.55	0.52	45.17	('17:38210614:38210889:-@17:38209910|38210021:38209722:-.A.coreAndExt_17:38210614:38210889:-@17:38209910|38210021:38209722:-.A.up', '17:38210614:38210889:-@17:38209910|38210021:38209722:-.B.core_17:38210614:38210889:-@17:38209910|38210021:38209722:-.B.up')	(0,0):102,(1,0):12,(1,1):2	0:13,1:1	(0,0):162,(0,1):9,(1,0):7,(1,1):3	0:8,1:11	17	-	(38209722, 38209722)	(38210889, 38210889)
A3SS	PRIMPOL	4:185573177:185573254:+@4:185578236|185578239:185578474:+	0.9	0.7	0.99	0.44	0.21	0.65	0.46	67.52	('4:185573177:185573254:+@4:185578236|185578239:185578474:+.B.up_4:185573177:185573254:+@4:185578236|185578239:185578474:+.B.core', '4:185573177:185573254:+@4:185578236|185578239:185578474:+.A.up_4:185573177:185573254:+@4:185578236|185578239:185578474:+.A.coreAndExt')	(0,0):97,(1,0):12,(1,1):3	00:15:00	(0,0):60,(0,1):8,(1,0):6,(1,1):1	0:6,1:9	4	+	(185573177, 185573177)	(185578474, 185578474)
A3SS	EIF1AD	11:65769381:65769637:-@11:65767877|65767976:65767774:-	0.91	0.69	1	0.45	0.3	0.62	0.46	22.89	('11:65769381:65769637:-@11:65767877|65767976:65767774:-.A.coreAndExt_11:65769381:65769637:-@11:65767877|65767976:65767774:-.A.up', '11:65769381:65769637:-@11:65767877|65767976:65767774:-.B.core_11:65769381:65769637:-@11:65767877|65767976:65767774:-.B.up')	(0,0):184,(1,0):22,(1,1):9	0:30,1:1	(0,0):186,(0,1):8,(1,0):19,(1,1):13	0:24,1:16	11	-	(65767774, 65767774)	(65769637, 65769637)
A3SS	EIF1AD	11:65769381:65769637:-@11:65767877|65767952:65767774:-	0.9	0.73	0.99	0.48	0.31	0.68	0.42	31.2	('11:65769381:65769637:-@11:65767877|65767952:65767774:-.A.coreAndExt_11:65769381:65769637:-@11:65767877|65767952:65767774:-.A.up', '11:65769381:65769637:-@11:65767877|65767952:65767774:-.B.core_11:65769381:65769637:-@11:65767877|65767952:65767774:-.B.up')	(0,0):181,(1,0):25,(1,1):9	00:34:00	(0,0):187,(0,1):8,(1,0):18,(1,1):13	0:26,1:13	11	-	(65767774, 65767774)	(65769637, 65769637)
A3SS	WARS	14:100841620:100841927:-@14:100840581|100840602:100840473:-	0.66	0.45	0.84	0.24	0.12	0.38	0.42	24.25	('14:100841620:100841927:-@14:100840581|100840602:100840473:-.A.coreAndExt_14:100841620:100841927:-@14:100840581|100840602:100840473:-.A.up', '14:100841620:100841927:-@14:100840581|100840602:100840473:-.B.core_14:100841620:100841927:-@14:100840581|100840602:100840473:-.B.up')	(0,0):349,(0,1):7,(1,0):17,(1,1):20	0:31,1:13	(0,0):404,(0,1):25,(1,0):9,(1,1):16	0:16,1:34	14	-	(100840473, 100840473)	(100841927, 100841927)
A3SS	MAN1B1	9:140001141:140001261:+@9:140001702|140001727:140001899:+	0.96	0.88	1	0.61	0.44	0.76	0.35	4.98253e+06	('9:140001141:140001261:+@9:140001702|140001727:140001899:+.B.up_9:140001141:140001261:+@9:140001702|140001727:140001899:+.B.core', '9:140001141:140001261:+@9:140001702|140001727:140001899:+.A.up_9:140001141:140001261:+@9:140001702|140001727:140001899:+.A.coreAndExt')	(0,0):81,(1,0):36	00:36:00	(0,0):86,(0,1):11,(1,0):24,(1,1):1	0:25,1:11	9	+	(140001141, 140001141)	(140001899, 140001899)
A3SS	AAK1	2:69741603:69741881:-@2:69736592|69736595:69736363:-	0.42	0.21	0.68	0.08	0	0.25	0.34	12.6	('2:69741603:69741881:-@2:69736592|69736595:69736363:-.A.coreAndExt_2:69741603:69741881:-@2:69736592|69736595:69736363:-.A.up', '2:69741603:69741881:-@2:69736592|69736595:69736363:-.B.core_2:69741603:69741881:-@2:69736592|69736595:69736363:-.B.up')	(0,0):12,(0,1):7,(1,0):5,(1,1):2	0:6,1:8	(0,0):18,(0,1):11,(1,1):5	0:0,1:16	2	-	(69736363, 69736363)	(69741881, 69741881)
A3SS	RPL17	18:47018645:47018834:-@18:47017954|47018203:47017902:-	0.71	0.51	0.88	0.38	0.29	0.49	0.33	17.62	('18:47018645:47018834:-@18:47017954|47018203:47017902:-.A.coreAndExt_18:47018645:47018834:-@18:47017954|47018203:47017902:-.A.up', '18:47018645:47018834:-@18:47017954|47018203:47017902:-.B.core_18:47018645:47018834:-@18:47017954|47018203:47017902:-.B.up')	(0,0):876,(0,1):3,(1,0):163,(1,1):6	0:168,1:4	(0,0):953,(0,1):20,(1,0):158	0:158,1:20	18	-	(47017902, 47017902)	(47018834, 47018834)
A3SS	RTCA	1:100732080:100732180:+@1:100733630|100733708:100733851:+	0.36	0.13	0.66	0.04	0.01	0.11	0.32	11.21	('1:100732080:100732180:+@1:100733630|100733708:100733851:+.B.up_1:100732080:100732180:+@1:100733630|100733708:100733851:+.B.core', '1:100732080:100732180:+@1:100733630|100733708:100733851:+.A.up_1:100732080:100732180:+@1:100733630|100733708:100733851:+.A.coreAndExt')	(0,0):235,(0,1):3,(1,0):4	0:4,1:3	(0,0):252,(0,1):23,(1,0):2	0:2,1:23	1	+	(100732080, 100732080)	(100733851, 100733851)
A3SS	TICRR	15:90125917:90126196:+@15:90127517|90127520:90127758:+	0.93	0.8	1	0.63	0.43	0.82	0.3	18.1	('15:90125917:90126196:+@15:90127517|90127520:90127758:+.B.up_15:90125917:90126196:+@15:90127517|90127520:90127758:+.B.core', '15:90125917:90126196:+@15:90127517|90127520:90127758:+.A.up_15:90125917:90126196:+@15:90127517|90127520:90127758:+.A.coreAndExt')	(0,0):27,(1,0):17,(1,1):5	0:21,1:1	(0,0):45,(0,1):8,(1,0):14,(1,1):4	0:17,1:9	15	+	(90125917, 90125917)	(90127758, 90127758)
A3SS	GGT1	22:25019747:25019883:+@22:25023377|25023399:25023586:+	0.36	0.22	0.54	0.06	0.01	0.17	0.3	25.55	('22:25019747:25019883:+@22:25023377|25023399:25023586:+.B.up_22:25019747:25019883:+@22:25023377|25023399:25023586:+.B.core', '22:25019747:25019883:+@22:25023377|25023399:25023586:+.A.up_22:25019747:25019883:+@22:25023377|25023399:25023586:+.A.coreAndExt')	(0,0):137,(0,1):16,(1,0):11	0:11,1:16	(0,0):175,(0,1):27,(1,0):1,(1,1):1	0:1,1:28	22	+	(25019747, 25019747)	(25023586, 25023586)
A3SS	RHBDD3	22:29659824:29660207:-@22:29656853|29656857:29656691:-	0.4	0.25	0.56	0.1	0.02	0.21	0.3	88.24	('22:29659824:29660207:-@22:29656853|29656857:29656691:-.A.coreAndExt_22:29659824:29660207:-@22:29656853|29656857:29656691:-.A.up', '22:29659824:29660207:-@22:29656853|29656857:29656691:-.B.core_22:29659824:29660207:-@22:29656853|29656857:29656691:-.B.up')	(0,0):161,(0,1):20,(1,0):13,(1,1):13	0:17,1:29	(0,0):240,(0,1):26,(1,0):2,(1,1):19	0:3,1:44	22	-	(29656691, 29656691)	(29660207, 29660207)
A3SS	HSF4	16:67203182:67203251:+@16:67203534|67203539:67203844:+	0.95	0.84	1	0.66	0.42	0.82	0.29	10.59	('16:67203182:67203251:+@16:67203534|67203539:67203844:+.B.up_16:67203182:67203251:+@16:67203534|67203539:67203844:+.B.core', '16:67203182:67203251:+@16:67203534|67203539:67203844:+.A.up_16:67203182:67203251:+@16:67203534|67203539:67203844:+.A.coreAndExt')	(0,0):92,(1,0):17,(1,1):22	0:37,1:2	(0,0):109,(0,1):5,(1,0):13,(1,1):33	0:35,1:16	16	+	(67203182, 67203182)	(67203844, 67203844)
A3SS	TOPBP1	3:133372189:133372368:-@3:133371458|133371473:133371307:-	0.84	0.71	0.94	0.58	0.41	0.72	0.26	20.97	('3:133372189:133372368:-@3:133371458|133371473:133371307:-.A.coreAndExt_3:133372189:133372368:-@3:133371458|133371473:133371307:-.A.up', '3:133372189:133372368:-@3:133371458|133371473:133371307:-.B.core_3:133372189:133372368:-@3:133371458|133371473:133371307:-.B.up')	(0,0):227,(0,1):4,(1,0):31	0:31,1:4	(0,0):225,(0,1):13,(1,0):21	0:21,1:13	3	-	(133371307, 133371307)	(133372368, 133372368)
A3SS	TSC22D4	7:100076417:100076902:-@7:100075085|100075930:100074900:-	0.83	0.76	0.91	0.61	0.56	0.66	0.22	9.77723e+10	('7:100076417:100076902:-@7:100075085|100075930:100074900:-.A.coreAndExt_7:100076417:100076902:-@7:100075085|100075930:100074900:-.A.up', '7:100076417:100076902:-@7:100075085|100075930:100074900:-.B.core_7:100076417:100076902:-@7:100075085|100075930:100074900:-.B.up')	(0,0):289,(0,1):6,(1,0):1013,(1,1):461	0:1385,1:95	(0,0):353,(0,1):57,(1,0):1056,(1,1):558	0:1442,1:229	7	-	(100074900, 100074900)	(100076902, 100076902)
A3SS	GATAD2A	19:19496642:19496947:+@19:19576149|19576154:19576423:+	0.73	0.62	0.82	0.95	0.87	1	-0.22	310.52	('19:19496642:19496947:+@19:19576149|19576154:19576423:+.B.up_19:19496642:19496947:+@19:19576149|19576154:19576423:+.B.core', '19:19496642:19496947:+@19:19576149|19576154:19576423:+.A.up_19:19496642:19496947:+@19:19576149|19576154:19576423:+.A.coreAndExt')	(0,0):436,(0,1):18,(1,0):53,(1,1):33	0:74,1:30	(0,0):534,(1,0):33,(1,1):52	0.0590278	19	+	(19496642, 19496642)	(19576423, 19576423)
A3SS	RFXANK	19:19304748:19304942:+@19:19307772|19307775:19307855:+	0.21	0.12	0.33	0.45	0.35	0.55	-0.24	179.41	('19:19304748:19304942:+@19:19307772|19307775:19307855:+.B.up_19:19304748:19304942:+@19:19307772|19307775:19307855:+.B.core', '19:19304748:19304942:+@19:19307772|19307775:19307855:+.A.up_19:19304748:19304942:+@19:19307772|19307775:19307855:+.A.coreAndExt')	(0,0):584,(0,1):37,(1,0):10,(1,1):8	0:11,1:44	(0,0):519,(0,1):51,(1,0):44,(1,1):12	0:46,1:61	19	+	(19304748, 19304748)	(19307855, 19307855)
A3SS	LRCH4	7:100173328:100173405:-@7:100171979|100172927:100171634:-	0.27	0.21	0.34	0.51	0.39	0.65	-0.24	153.28	('7:100173328:100173405:-@7:100171979|100172927:100171634:-.A.coreAndExt_7:100173328:100173405:-@7:100171979|100172927:100171634:-.A.up', '7:100173328:100173405:-@7:100171979|100172927:100171634:-.B.core_7:100173328:100173405:-@7:100171979|100172927:100171634:-.B.up')	(0,0):81,(0,1):38,(1,0):172,(1,1):19	0:174,1:55	(0,0):92,(0,1):11,(1,0):190,(1,1):25	0:203,1:23	7	-	(100171634, 100171634)	(100173405, 100173405)
A3SS	ATXN2L	16:28847254:28847443:+@16:28848069|28848072:28848553:+	0.1	0.03	0.2	0.37	0.24	0.52	-0.27	16.28	('16:28847254:28847443:+@16:28848069|28848072:28848553:+.B.up_16:28847254:28847443:+@16:28848069|28848072:28848553:+.B.core', '16:28847254:28847443:+@16:28848069|28848072:28848553:+.A.up_16:28847254:28847443:+@16:28848069|28848072:28848553:+.A.coreAndExt')	(0,0):660,(0,1):38,(1,0):3,(1,1):191	0:30,1:202	(0,0):625,(0,1):24,(1,0):15,(1,1):214	0:119,1:134	16	+	(28847254, 28847254)	(28848553, 28848553)
A3SS	ATXN2L	16:28847254:28847443:+@16:28848069|28848072:28848558:+	0.09	0.03	0.19	0.37	0.24	0.52	-0.28	55.61	('16:28847254:28847443:+@16:28848069|28848072:28848558:+.B.up_16:28847254:28847443:+@16:28848069|28848072:28848558:+.B.core', '16:28847254:28847443:+@16:28848069|28848072:28848558:+.A.up_16:28847254:28847443:+@16:28848069|28848072:28848558:+.A.coreAndExt')	(0,0):655,(0,1):38,(1,0):3,(1,1):196	0:13,1:224	(0,0):610,(0,1):24,(1,0):15,(1,1):229	0:92,1:176	16	+	(28847254, 28847254)	(28848558, 28848558)
A3SS	ANKRD17	4:74005248:74006000:-@4:74000979|74000982:74000834:-	0.54	0.37	0.7	0.84	0.67	0.94	-0.3	12.98	('4:74005248:74006000:-@4:74000979|74000982:74000834:-.A.coreAndExt_4:74005248:74006000:-@4:74000979|74000982:74000834:-.A.up', '4:74005248:74006000:-@4:74000979|74000982:74000834:-.B.core_4:74005248:74006000:-@4:74000979|74000982:74000834:-.B.up')	(0,0):130,(0,1):12,(1,0):15,(1,1):142	0:77,1:92	(0,0):120,(0,1):2,(1,0):18,(1,1):136	0:121,1:35	4	-	(74000834, 74000834)	(74006000, 74006000)
A3SS	BRPF1	3:9784628:9784937:+@3:9785262|9785265:9785585:+	0.26	0.16	0.39	0.57	0.4	0.72	-0.31	16.23	('3:9784628:9784937:+@3:9785262|9785265:9785585:+.B.up_3:9784628:9784937:+@3:9785262|9785265:9785585:+.B.core', '3:9784628:9784937:+@3:9785262|9785265:9785585:+.A.up_3:9784628:9784937:+@3:9785262|9785265:9785585:+.A.coreAndExt')	(0,0):66,(0,1):38,(1,0):13,(1,1):45	0:20,1:76	(0,0):52,(0,1):15,(1,0):20,(1,1):28	0:31,1:32	3	+	(9784628, 9784628)	(9785585, 9785585)
A3SS	CSF2RB	22:37326417:37326552:+@22:37326697|37326715:37326872:+	0.08	0.03	0.17	0.4	0.25	0.55	-0.32	129.6	('22:37326417:37326552:+@22:37326697|37326715:37326872:+.B.up_22:37326417:37326552:+@22:37326697|37326715:37326872:+.B.core', '22:37326417:37326552:+@22:37326697|37326715:37326872:+.A.up_22:37326417:37326552:+@22:37326697|37326715:37326872:+.A.coreAndExt')	(0,0):197,(0,1):30,(1,0):2	0:2,1:30	(0,0):233,(0,1):18,(1,0):15	0:15,1:18	22	+	(37326417, 37326417)	(37326872, 37326872)
A3SS	RBM33	7:155537655:155538296:+@7:155556503|155556506:155556712:+	0.17	0.07	0.29	0.5	0.39	0.62	-0.33	99.61	('7:155537655:155538296:+@7:155556503|155556506:155556712:+.B.up_7:155537655:155538296:+@7:155556503|155556506:155556712:+.B.core', '7:155537655:155538296:+@7:155556503|155556506:155556712:+.A.up_7:155537655:155538296:+@7:155556503|155556506:155556712:+.A.coreAndExt')	(0,0):128,(0,1):31,(1,0):5,(1,1):99	0:28,1:107	(0,0):142,(0,1):36,(1,0):36,(1,1):114	0:95,1:91	7	+	(155537655, 155537655)	(155556712, 155556712)
A3SS	RSRC2	12:122995656:122995735:-@12:122992994|122992997:122992765:-	0.36	0.23	0.5	0.69	0.55	0.8	-0.33	60.51	('12:122995656:122995735:-@12:122992994|122992997:122992765:-.A.coreAndExt_12:122995656:122995735:-@12:122992994|122992997:122992765:-.A.up', '12:122995656:122995735:-@12:122992994|122992997:122992765:-.B.core_12:122995656:122995735:-@12:122992994|122992997:122992765:-.B.up')	(0,0):188,(0,1):24,(1,0):14,(1,1):1	0:15,1:24	(0,0):168,(0,1):12,(1,0):29,(1,1):5	0:32,1:14	12	-	(122992765, 122992765)	(122995735, 122995735)
A3SS	ERI2	16:20810585:20810673:-@16:20809533|20810389:20807666:-	0.49	0.4	0.6	0.82	0.71	0.93	-0.33	12978	('16:20810585:20810673:-@16:20809533|20810389:20807666:-.A.coreAndExt_16:20810585:20810673:-@16:20809533|20810389:20807666:-.A.up', '16:20810585:20810673:-@16:20809533|20810389:20807666:-.B.core_16:20810585:20810673:-@16:20809533|20810389:20807666:-.B.up')	(0,0):111,(0,1):11,(1,0):111,(1,1):368	0:267,1:223	(0,0):91,(0,1):5,(1,0):172,(1,1):314	0:440,1:51	16	-	(20807666, 20807666)	(20810673, 20810673)
A3SS	KAZALD1	10:102822299:102822860:+@10:102823963|102824018:102824178:+	0.07	0	0.27	0.41	0.22	0.63	-0.34	30.4	('10:102822299:102822860:+@10:102823963|102824018:102824178:+.B.up_10:102822299:102822860:+@10:102823963|102824018:102824178:+.B.core', '10:102822299:102822860:+@10:102823963|102824018:102824178:+.A.up_10:102822299:102822860:+@10:102823963|102824018:102824178:+.A.coreAndExt')	(0,0):30,(0,1):14,(1,1):18	0:0,1:32	(0,0):26,(0,1):11,(1,0):9,(1,1):24	0:18,1:26	10	+	(102822299, 102822299)	(102824178, 102824178)
A3SS	PSMB8	6:32812422:32812647:+@6:32813107|32813195:32814277:+	0.61	0.36	0.87	0.95	0.85	1	-0.34	15.53	('6:32812422:32812647:+@6:32813107|32813195:32814277:+.B.up_6:32812422:32812647:+@6:32813107|32813195:32814277:+.B.core', '6:32812422:32812647:+@6:32813107|32813195:32814277:+.A.up_6:32812422:32812647:+@6:32813107|32813195:32814277:+.A.coreAndExt')	(0,0):51,(0,1):3,(1,0):7,(1,1):27	0:30,1:7	(0,0):52,(1,0):26,(1,1):40	0:61,1:5	6	+	(32812422, 32812422)	(32814277, 32814277)
A3SS	YIPF3	6:43484465:43484728:-@6:43483851|43483925:43483627:-	0.21	0.12	0.33	0.58	0.42	0.73	-0.37	16.71	('6:43484465:43484728:-@6:43483851|43483925:43483627:-.A.coreAndExt_6:43484465:43484728:-@6:43483851|43483925:43483627:-.A.up', '6:43484465:43484728:-@6:43483851|43483925:43483627:-.B.core_6:43484465:43484728:-@6:43483851|43483925:43483627:-.B.up')	(0,0):428,(1,0):13,(1,1):58	0:22,1:49	(0,0):487,(0,1):6,(1,0):33,(1,1):49	0:62,1:26	6	-	(43483627, 43483627)	(43484728, 43484728)
A3SS	CCDC18	1:93677658:93677818:+@1:93680300|93680303:93680523:+	0.46	0.26	0.68	0.88	0.72	0.99	-0.42	30.95	('1:93677658:93677818:+@1:93680300|93680303:93680523:+.B.up_1:93677658:93677818:+@1:93680300|93680303:93680523:+.B.core', '1:93677658:93677818:+@1:93680300|93680303:93680523:+.A.up_1:93677658:93677818:+@1:93680300|93680303:93680523:+.A.coreAndExt')	(0,0):24,(0,1):8,(1,0):8,(1,1):1	0:9,1:8	(0,0):16,(1,0):10	00:10:00	1	+	(93677658, 93677658)	(93680523, 93680523)
A3SS	SYVN1	11:64897723:64897851:-@11:64897644|64897647:64897474:-	0.44	0.22	0.68	0.87	0.7	0.98	-0.43	14.03	('11:64897723:64897851:-@11:64897644|64897647:64897474:-.A.coreAndExt_11:64897723:64897851:-@11:64897644|64897647:64897474:-.A.up', '11:64897723:64897851:-@11:64897644|64897647:64897474:-.B.core_11:64897723:64897851:-@11:64897644|64897647:64897474:-.B.up')	(0,0):52,(0,1):9,(1,0):8,(1,1):1	0:8,1:10	(0,0):74,(0,1):1,(1,0):12	0:12,1:1	11	-	(64897474, 64897474)	(64897851, 64897851)
A3SS	ABCB7	X:74375940:74376132:-@X:74334666|74334669:74334589:-	0.28	0.07	0.52	0.72	0.49	0.9	-0.44	16.99	('X:74375940:74376132:-@X:74334666|74334669:74334589:-.A.coreAndExt_X:74375940:74376132:-@X:74334666|74334669:74334589:-.A.up', 'X:74375940:74376132:-@X:74334666|74334669:74334589:-.B.core_X:74375940:74376132:-@X:74334666|74334669:74334589:-.B.up')	(0,0):87,(0,1):10,(1,0):4	0:4,1:10	(0,0):78,(0,1):5,(1,0):15	0:15,1:5	X	-	(74334589, 74334589)	(74376132, 74376132)
A3SS	FGFR3	4:1806057:1806247:+@4:1806548|1806551:1806696:+	0.1	0.02	0.24	0.55	0.26	0.81	-0.45	10.84	('4:1806057:1806247:+@4:1806548|1806551:1806696:+.B.up_4:1806057:1806247:+@4:1806548|1806551:1806696:+.B.core', '4:1806057:1806247:+@4:1806548|1806551:1806696:+.A.up_4:1806057:1806247:+@4:1806548|1806551:1806696:+.A.coreAndExt')	(0,0):73,(0,1):15,(1,0):1	0:1,1:15	(0,0):41,(0,1):4,(1,0):6	0:6,1:4	4	+	(1806057, 1806057)	(1806696, 1806696)
A3SS	APTX	9:32989757:32989893:-@9:32987729|32987844:32987542:-	0.17	0.07	0.34	0.66	0.43	0.89	-0.49	1691.78	('9:32989757:32989893:-@9:32987729|32987844:32987542:-.A.coreAndExt_9:32989757:32989893:-@9:32987729|32987844:32987542:-.A.up', '9:32989757:32989893:-@9:32987729|32987844:32987542:-.B.core_9:32989757:32989893:-@9:32987729|32987844:32987542:-.B.up')	(0,0):168,(0,1):12,(1,0):5	0:5,1:12	(0,0):215,(0,1):3,(1,0):21,(1,1):2	0:23,1:3	9	-	(32987542, 32987542)	(32989893, 32989893)
A3SS	HSF4	16:67201378:67201502:+@16:67201623|67201727:67201850:+	0.13	0.05	0.27	0.65	0.3	0.94	-0.52	277.92	('16:67201378:67201502:+@16:67201623|67201727:67201850:+.B.up_16:67201378:67201502:+@16:67201623|67201727:67201850:+.B.core', '16:67201378:67201502:+@16:67201623|67201727:67201850:+.A.up_16:67201378:67201502:+@16:67201623|67201727:67201850:+.A.coreAndExt')	(0,0):97,(0,1):9,(1,0):4	0:4,1:9	(0,0):120,(1,0):7	00:07:00	16	+	(67201378, 67201378)	(67201850, 67201850)
A3SS	ORMDL1	2:190648995:190649097:-@2:190647328|190647849:190647148:-	0.21	0.12	0.33	0.75	0.46	0.93	-0.54	31.46	('2:190648995:190649097:-@2:190647328|190647849:190647148:-.A.coreAndExt_2:190648995:190649097:-@2:190647328|190647849:190647148:-.A.up', '2:190648995:190649097:-@2:190647328|190647849:190647148:-.B.core_2:190648995:190649097:-@2:190647328|190647849:190647148:-.B.up')	(0,0):378,(0,1):10,(1,0):55,(1,1):4	0:56,1:13	(0,0):445,(0,1):1,(1,0):70,(1,1):1	0:71,1:1	2	-	(190647148, 190647148)	(190649097, 190649097)
A3SS	CHFR	12:133430017:133430159:-@12:133428320|133428323:133428204:-	0.09	0.01	0.38	0.66	0.43	0.84	-0.57	17.18	('12:133430017:133430159:-@12:133428320|133428323:133428204:-.A.coreAndExt_12:133430017:133430159:-@12:133428320|133428323:133428204:-.A.up', '12:133430017:133430159:-@12:133428320|133428323:133428204:-.B.core_12:133430017:133430159:-@12:133428320|133428323:133428204:-.B.up')	(0,0):170,(0,1):9	0:0,1:9	(0,0):193,(0,1):5,(1,0):11	0:11,1:5	12	-	(133428204, 133428204)	(133430159, 133430159)
A3SS	IP6K2	3:48754590:48754920:-@3:48732851|48732854:48732523:-	0.32	0.19	0.47	0.98	0.93	1	-0.66	1000000000000	('3:48754590:48754920:-@3:48732851|48732854:48732523:-.A.coreAndExt_3:48754590:48754920:-@3:48732851|48732854:48732523:-.A.up', '3:48754590:48754920:-@3:48732851|48732854:48732523:-.B.core_3:48754590:48754920:-@3:48732851|48732854:48732523:-.B.up')	(0,0):155,(0,1):24,(1,0):11,(1,1):67	0:28,1:74	(0,0):212,(1,0):59,(1,1):125	0:183,1:1	3	-	(48732523, 48732523)	(48754920, 48754920)
A3SS	TSC22D4	7:100076417:100076902:-@7:100075082|100075085:100074900:-	0.08	0.02	0.16	0.98	0.95	1	-0.9	1000000000000	('7:100076417:100076902:-@7:100075082|100075085:100074900:-.A.coreAndExt_7:100076417:100076902:-@7:100075082|100075085:100074900:-.A.up', '7:100076417:100076902:-@7:100075082|100075085:100074900:-.B.core_7:100076417:100076902:-@7:100075082|100075085:100074900:-.B.up')	(0,0):1260,(0,1):42,(1,0):3,(1,1):464	0:68,1:441	(0,0):1409,(1,0):57,(1,1):558	0:608,1:7	7	-	(100074900, 100074900)	(100076902, 100076902)
A5SS	TAF6	7:99716979:99716503|99716827:-@7:99711677:99711891:-	0.82	0.55	0.97	0.08	0.05	0.12	0.74	1000000000000	('7:99716979:99716503|99716827:-@7:99711677:99711891:-.A.dn_7:99716979:99716503|99716827:-@7:99711677:99711891:-.A.coreAndExt', '7:99716979:99716503|99716827:-@7:99711677:99711891:-.B.dn_7:99716979:99716503|99716827:-@7:99711677:99711891:-.B.core')	(0,0):136,(1,0):22,(1,1):1	00:23:00	(0,0):195,(0,1):65,(1,0):29,(1,1):2	0:29,1:67	7	-	(99711677, 99711677)	(99716979, 99716979)
A5SS	TAF6	7:99716995:99716503|99716827:-@7:99711677:99711891:-	0.83	0.52	0.99	0.09	0.06	0.13	0.74	1000000000000	('7:99716995:99716503|99716827:-@7:99711677:99711891:-.A.dn_7:99716995:99716503|99716827:-@7:99711677:99711891:-.A.coreAndExt', '7:99716995:99716503|99716827:-@7:99711677:99711891:-.B.dn_7:99716995:99716503|99716827:-@7:99711677:99711891:-.B.core')	(0,0):136,(1,0):22,(1,1):1	00:23:00	(0,0):195,(0,1):65,(1,0):29,(1,1):2	0:29,1:67	7	-	(99711677, 99711677)	(99716995, 99716995)
A5SS	AC004381.6	16:20817767:20818043|20818139:+@16:20818274:20818413:+	0.84	0.53	0.99	0.21	0.08	0.38	0.63	140.99	('16:20817767:20818043|20818139:+@16:20818274:20818413:+.A.coreAndExt_16:20817767:20818043|20818139:+@16:20818274:20818413:+.A.dn', '16:20817767:20818043|20818139:+@16:20818274:20818413:+.B.core_16:20817767:20818043|20818139:+@16:20818274:20818413:+.B.dn')	(0,0):140,(1,0):8,(1,1):3	00:11:00	(0,0):121,(0,1):12,(1,0):5	0:5,1:12	16	+	(20817767, 20817767)	(20818413, 20818413)
A5SS	MPST	22:37415702:37415815|37415913:+@22:37420233:37420851:+	0.63	0.58	0.69	0	0	0.01	0.63	1000000000000	('22:37415702:37415815|37415913:+@22:37420233:37420851:+.A.coreAndExt_22:37415702:37415815|37415913:+@22:37420233:37420851:+.A.dn', '22:37415702:37415815|37415913:+@22:37420233:37420851:+.B.core_22:37415702:37415815|37415913:+@22:37420233:37420851:+.B.dn')	(0,0):441,(0,1):49,(1,0):286,(1,1):1222	0:1128,1:429	(0,0):456,(0,1):35,(1,1):1303	0:3,1:1335	22	+	(37415702, 37415702)	(37420851, 37420851)
A5SS	SH2B1	16:28883855:28884026|28884079:+@16:28884491:28884590:+	0.7	0.33	0.97	0.13	0.03	0.32	0.57	10.97	('16:28883855:28884026|28884079:+@16:28884491:28884590:+.A.coreAndExt_16:28883855:28884026|28884079:+@16:28884491:28884590:+.A.dn', '16:28883855:28884026|28884079:+@16:28884491:28884590:+.B.core_16:28883855:28884026|28884079:+@16:28884491:28884590:+.B.dn')	(0,0):41,(1,0):3	00:03:00	(0,0):83,(0,1):9,(1,0):2	0:2,1:9	16	+	(28883855, 28883855)	(28884590, 28884590)
A5SS	TMEM177	2:120436743:120436801|120436852:+@2:120438408:120439694:+	0.73	0.43	0.94	0.18	0.03	0.4	0.55	14.31	('2:120436743:120436801|120436852:+@2:120438408:120439694:+.A.coreAndExt_2:120436743:120436801|120436852:+@2:120438408:120439694:+.A.dn', '2:120436743:120436801|120436852:+@2:120438408:120439694:+.B.core_2:120436743:120436801|120436852:+@2:120438408:120439694:+.B.dn')	(0,0):13,(0,1):2,(1,0):9,(1,1):80	0:42,1:49	(0,0):12,(0,1):7,(1,0):1,(1,1):92	0:34,1:66	2	+	(120436743, 120436743)	(120439694, 120439694)
A5SS	PAXBP1	21:34127664:34127524|34127541:-@21:34123430:34123529:-	0.77	0.51	0.94	0.23	0.05	0.48	0.54	84.27	('21:34127664:34127524|34127541:-@21:34123430:34123529:-.A.dn_21:34127664:34127524|34127541:-@21:34123430:34123529:-.A.coreAndExt', '21:34127664:34127524|34127541:-@21:34123430:34123529:-.B.dn_21:34127664:34127524|34127541:-@21:34123430:34123529:-.B.core')	(0,0):426,(0,1):2,(1,0):12	0:12,1:2	(0,0):356,(0,1):4,(1,0):1	0:1,1:4	21	-	(34123430, 34123430)	(34127664, 34127664)
A5SS	ZSCAN22	19:58846118:58846555|58846571:+@19:58849620:58853712:+	0.89	0.74	0.97	0.36	0.08	0.74	0.53	24.63	('19:58846118:58846555|58846571:+@19:58849620:58853712:+.A.coreAndExt_19:58846118:58846555|58846571:+@19:58849620:58853712:+.A.dn', '19:58846118:58846555|58846571:+@19:58849620:58853712:+.B.core_19:58846118:58846555|58846571:+@19:58849620:58853712:+.B.dn')	(0,0):13,(0,1):1,(1,0):20,(1,1):222	0:205,1:38	(0,0):29,(0,1):2,(1,0):1,(1,1):229	0:68,1:164	19	+	(58846118, 58846118)	(58853712, 58853712)
A5SS	KRIT1	7:91875414:91874779|91875220:-@7:91874216:91874448:-	0.62	0.35	0.85	0.14	0.04	0.29	0.48	19.78	('7:91875414:91874779|91875220:-@7:91874216:91874448:-.A.dn_7:91875414:91874779|91875220:-@7:91874216:91874448:-.A.coreAndExt', '7:91875414:91874779|91875220:-@7:91874216:91874448:-.B.dn_7:91875414:91874779|91875220:-@7:91874216:91874448:-.B.core')	(0,0):108,(0,1):2,(1,0):17,(1,1):1	0:18,1:2	(0,0):123,(0,1):7,(1,0):5,(1,1):3	0:6,1:9	7	-	(91874216, 91874216)	(91875414, 91875414)
A5SS	TLE3	15:70366946:70366842|70366872:-@15:70358353:70358557:-	0.6	0.31	0.84	0.14	0.04	0.3	0.46	17.27	('15:70366946:70366842|70366872:-@15:70358353:70358557:-.A.dn_15:70366946:70366842|70366872:-@15:70358353:70358557:-.A.coreAndExt', '15:70366946:70366842|70366872:-@15:70358353:70358557:-.B.dn_15:70366946:70366842|70366872:-@15:70358353:70358557:-.B.core')	(0,0):153,(0,1):2,(1,0):5	0:5,1:2	(0,0):209,(0,1):16,(1,0):3,(1,1):1	0:3,1:17	15	-	(70358353, 70358353)	(70366946, 70366946)
A5SS	SMG7	1:183511211:183511499|183511637:+@1:183513488:183513632:+	0.64	0.45	0.83	0.2	0.12	0.31	0.44	57.68	('1:183511211:183511499|183511637:+@1:183513488:183513632:+.A.coreAndExt_1:183511211:183511499|183511637:+@1:183513488:183513632:+.A.dn', '1:183511211:183511499|183511637:+@1:183513488:183513632:+.B.core_1:183511211:183511499|183511637:+@1:183513488:183513632:+.B.dn')	(0,0):83,(0,1):4,(1,0):23,(1,1):9	0:29,1:7	(0,0):106,(0,1):33,(1,0):19,(1,1):14	0:25,1:41	1	+	(183511211, 183511211)	(183513632, 183513632)
A5SS	TUBGCP6	22:50660303:50658621|50658680:-@22:50658386:50658444:-	0.57	0.34	0.84	0.13	0.03	0.27	0.44	232.44	('22:50660303:50658621|50658680:-@22:50658386:50658444:-.A.dn_22:50660303:50658621|50658680:-@22:50658386:50658444:-.A.coreAndExt', '22:50660303:50658621|50658680:-@22:50658386:50658444:-.B.dn_22:50660303:50658621|50658680:-@22:50658386:50658444:-.B.core')	(0,0):87,(0,1):4,(1,0):13,(1,1):274	0:195,1:96	(0,0):78,(0,1):6,(1,0):2,(1,1):305	0:66,1:247	22	-	(50658386, 50658386)	(50660303, 50660303)
A5SS	MYO9B	19:17322456:17322583|17322595:+@19:17322704:17324104:+	0.6	0.35	0.83	0.19	0.07	0.33	0.41	24.4	('19:17322456:17322583|17322595:+@19:17322704:17324104:+.A.coreAndExt_19:17322456:17322583|17322595:+@19:17322704:17324104:+.A.dn', '19:17322456:17322583|17322595:+@19:17322704:17324104:+.B.core_19:17322456:17322583|17322595:+@19:17322704:17324104:+.B.dn')	(0,0):103,(0,1):4,(1,0):9,(1,1):384	0:165,1:232	(0,0):122,(0,1):16,(1,0):4,(1,1):428	0:114,1:334	19	+	(17322456, 17322456)	(17324104, 17324104)
A5SS	SEC31A	4:83763634:83763293|83763338:-@4:83750153:83750211:-	0.95	0.86	0.99	0.58	0.43	0.71	0.37	2.15405e+06	('4:83763634:83763293|83763338:-@4:83750153:83750211:-.A.dn_4:83763634:83763293|83763338:-@4:83750153:83750211:-.A.coreAndExt', '4:83763634:83763293|83763338:-@4:83750153:83750211:-.B.dn_4:83763634:83763293|83763338:-@4:83750153:83750211:-.B.core')	(0,0):418,(0,1):1,(1,0):63,(1,1):35	0:98,1:1	(0,0):394,(0,1):14,(1,0):38,(1,1):28	0:56,1:24	4	-	(83750153, 83750153)	(83763634, 83763634)
A5SS	AP5S1	20:3801171:3801349|3801405:+@20:3802749:3802940:+	0.88	0.7	0.98	0.55	0.37	0.73	0.33	17.51	('20:3801171:3801349|3801405:+@20:3802749:3802940:+.A.coreAndExt_20:3801171:3801349|3801405:+@20:3802749:3802940:+.A.dn', '20:3801171:3801349|3801405:+@20:3802749:3802940:+.B.core_20:3801171:3801349|3801405:+@20:3802749:3802940:+.B.dn')	(0,0):28,(0,1):1,(1,0):25	0:25,1:1	(0,0):45,(0,1):9,(1,0):18	0:18,1:9	20	+	(3801171, 3801171)	(3802940, 3802940)
A5SS	TMEM177	2:120436743:120436801|120437193:+@2:120438408:120439694:+	0.32	0.16	0.51	0.05	0.01	0.15	0.27	10.17	('2:120436743:120436801|120437193:+@2:120438408:120439694:+.A.coreAndExt_2:120436743:120436801|120437193:+@2:120438408:120439694:+.A.dn', '2:120436743:120436801|120437193:+@2:120438408:120439694:+.B.core_2:120436743:120436801|120437193:+@2:120438408:120439694:+.B.dn')	(0,0):12,(0,1):2,(1,0):10,(1,1):80	0:39,1:53	(0,0):12,(0,1):7,(1,0):1,(1,1):92	0:4,1:96	2	+	(120436743, 120436743)	(120439694, 120439694)
A5SS	ATP5J	21:27107965:27107250|27107626:-@21:27101942:27102112:-	0.41	0.3	0.54	0.17	0.11	0.25	0.24	156.64	('21:27107965:27107250|27107626:-@21:27101942:27102112:-.A.dn_21:27107965:27107250|27107626:-@21:27101942:27102112:-.A.coreAndExt', '21:27107965:27107250|27107626:-@21:27101942:27102112:-.B.dn_21:27107965:27107250|27107626:-@21:27101942:27102112:-.B.core')	(0,0):1058,(0,1):17,(1,0):53,(1,1):27	0:69,1:28	(0,0):1126,(0,1):23,(1,0):27,(1,1):50	0:34,1:66	21	-	(27101942, 27101942)	(27107965, 27107965)
A5SS	ATP5J	21:27107965:27107300|27107626:-@21:27101942:27102112:-	0.52	0.41	0.65	0.28	0.2	0.38	0.24	21.43	('21:27107965:27107300|27107626:-@21:27101942:27102112:-.A.dn_21:27107965:27107300|27107626:-@21:27101942:27102112:-.A.coreAndExt', '21:27107965:27107300|27107626:-@21:27101942:27102112:-.B.dn_21:27107965:27107300|27107626:-@21:27101942:27102112:-.B.core')	(0,0):1039,(0,1):17,(1,0):72,(1,1):27	0:89,1:27	(0,0):1110,(0,1):23,(1,0):43,(1,1):50	0:57,1:59	21	-	(27101942, 27101942)	(27107965, 27107965)
A5SS	SRRM1	1:24981346:24981614|24981620:+@1:24987210:24987290:+	0.98	0.95	1	0.76	0.65	0.87	0.22	29722.3	('1:24981346:24981614|24981620:+@1:24987210:24987290:+.A.coreAndExt_1:24981346:24981614|24981620:+@1:24987210:24987290:+.A.dn', '1:24981346:24981614|24981620:+@1:24987210:24987290:+.B.core_1:24981346:24981614|24981620:+@1:24987210:24987290:+.B.dn')	(0,0):237,(1,0):76,(1,1):14	0.0625	(0,0):290,(0,1):13,(1,0):49,(1,1):25	0:69,1:18	1	+	(24981346, 24981346)	(24987290, 24987290)
A5SS	TUG1	22:31368841:31369573|31369587:+@22:31371156:31375380:+	0.53	0.44	0.64	0.32	0.22	0.43	0.21	13.66	('22:31368841:31369573|31369587:+@22:31371156:31375380:+.A.coreAndExt_22:31368841:31369573|31369587:+@22:31371156:31375380:+.A.dn', '22:31368841:31369573|31369587:+@22:31371156:31375380:+.B.core_22:31368841:31369573|31369587:+@22:31371156:31375380:+.B.dn')	(0,0):373,(0,1):37,(1,0):46,(1,1):1880	0:1185,1:778	(0,0):361,(0,1):48,(1,0):24,(1,1):1897	0:620,1:1349	22	+	(31368841, 31368841)	(31375380, 31375380)
A5SS	MED22	9:136214972:136214777|136214797:-@9:136213395:136213555:-	0.7	0.55	0.85	0.95	0.85	1	-0.25	143.48	('9:136214972:136214777|136214797:-@9:136213395:136213555:-.A.dn_9:136214972:136214777|136214797:-@9:136213395:136213555:-.A.coreAndExt', '9:136214972:136214777|136214797:-@9:136213395:136213555:-.B.dn_9:136214972:136214777|136214797:-@9:136213395:136213555:-.B.core')	(0,0):84,(0,1):8,(1,0):26,(1,1):2	0:27,1:9	(0,0):89,(1,0):30	00:30:00	9	-	(136213395, 136213395)	(136214972, 136214972)
A5SS	N4BP2L2	13:33112929:33112755|33112915:-@13:33109906:33111164:-	0.63	0.51	0.76	0.9	0.76	0.99	-0.27	19.34	('13:33112929:33112755|33112915:-@13:33109906:33111164:-.A.dn_13:33112929:33112755|33112915:-@13:33109906:33111164:-.A.coreAndExt', '13:33112929:33112755|33112915:-@13:33109906:33111164:-.B.dn_13:33112929:33112755|33112915:-@13:33109906:33111164:-.B.core')	(0,0):154,(0,1):1,(1,0):97,(1,1):914	0:704,1:308	(0,0):124,(1,0):118,(1,1):778	0:787,1:109	13	-	(33109906, 33109906)	(33112929, 33112929)
A5SS	RBBP5	1:205064192:205064001|205064115:-@1:205055270:205057943:-	0.47	0.32	0.61	0.78	0.64	0.88	-0.31	56.01	('1:205064192:205064001|205064115:-@1:205055270:205057943:-.A.dn_1:205064192:205064001|205064115:-@1:205055270:205057943:-.A.coreAndExt', '1:205064192:205064001|205064115:-@1:205055270:205057943:-.B.dn_1:205064192:205064001|205064115:-@1:205055270:205057943:-.B.core')	(0,0):153,(0,1):17,(1,0):25,(1,1):403	0:151,1:294	(0,0):156,(0,1):9,(1,0):49,(1,1):402	0:382,1:78	1	-	(205055270, 205055270)	(205064192, 205064192)
A5SS	COMMD5	8:146078452:146078224|146078378:-@8:146075551:146076780:-	0.24	0.15	0.35	0.58	0.44	0.7	-0.34	566.53	('8:146078452:146078224|146078378:-@8:146075551:146076780:-.A.dn_8:146078452:146078224|146078378:-@8:146075551:146076780:-.A.coreAndExt', '8:146078452:146078224|146078378:-@8:146075551:146076780:-.B.dn_8:146078452:146078224|146078378:-@8:146075551:146076780:-.B.core')	(0,0):74,(0,1):23,(1,0):18,(1,1):270	0:104,1:207	(0,0):84,(0,1):11,(1,0):48,(1,1):343	0:245,1:157	8	-	(146075551, 146075551)	(146078452, 146078452)
A5SS	INCENP	11:61913101:61913223|61913235:+@11:61914130:61914374:+	0.16	0.07	0.32	0.51	0.3	0.7	-0.35	15.97	('11:61913101:61913223|61913235:+@11:61914130:61914374:+.A.coreAndExt_11:61913101:61913223|61913235:+@11:61914130:61914374:+.A.dn', '11:61913101:61913223|61913235:+@11:61914130:61914374:+.B.core_11:61913101:61913223|61913235:+@11:61914130:61914374:+.B.dn')	(0,0):90,(0,1):20,(1,0):4,(1,1):5	0:4,1:25	(0,0):125,(0,1):9,(1,0):11,(1,1):12	0:19,1:13	11	+	(61913101, 61913101)	(61914374, 61914374)
A5SS	EIF1AD	11:65769637:65769381|65769511:-@11:65767774:65767976:-	0.44	0.29	0.6	0.8	0.6	0.94	-0.36	10.86	('11:65769637:65769381|65769511:-@11:65767774:65767976:-.A.dn_11:65769637:65769381|65769511:-@11:65767774:65767976:-.A.coreAndExt', '11:65769637:65769381|65769511:-@11:65767774:65767976:-.B.dn_11:65769637:65769381|65769511:-@11:65767774:65767976:-.B.core')	(0,0):173,(0,1):11,(1,0):27,(1,1):4	0:30,1:12	(0,0):192,(0,1):2,(1,0):32	0:32,1:2	11	-	(65767774, 65767774)	(65769637, 65769637)
A5SS	DEDD2	19:42719404:42719285|42719300:-@19:42713852:42713992:-	0.51	0.23	0.74	0.91	0.73	0.99	-0.4	11.43	('19:42719404:42719285|42719300:-@19:42713852:42713992:-.A.dn_19:42719404:42719285|42719300:-@19:42713852:42713992:-.A.coreAndExt', '19:42719404:42719285|42719300:-@19:42713852:42713992:-.B.dn_19:42719404:42719285|42719300:-@19:42713852:42713992:-.B.core')	(0,0):195,(0,1):5,(1,0):7	0:7,1:5	(0,0):205,(1,0):17	00:17:00	19	-	(42713852, 42713852)	(42719404, 42719404)
A5SS	KLC1	14:104145721:104145855|104145882:+@14:104153418:104153548:+	0.18	0.04	0.42	0.6	0.36	0.85	-0.42	11.16	('14:104145721:104145855|104145882:+@14:104153418:104153548:+.A.coreAndExt_14:104145721:104145855|104145882:+@14:104153418:104153548:+.A.dn', '14:104145721:104145855|104145882:+@14:104153418:104153548:+.B.core_14:104145721:104145855|104145882:+@14:104153418:104153548:+.B.dn')	(0,0):932,(0,1):5,(1,0):1	0:1,1:5	(0,0):967,(0,1):5,(1,0):10	0:10,1:5	14	+	(104145721, 104145721)	(104153548, 104153548)
A5SS	TTC28-AS1	22:28393399:28393727|28394826:+@22:28395418:28398667:+	0.35	0.13	0.68	0.84	0.55	0.98	-0.49	17.35	('22:28393399:28393727|28394826:+@22:28395418:28398667:+.A.coreAndExt_22:28393399:28393727|28394826:+@22:28395418:28398667:+.A.dn', '22:28393399:28393727|28394826:+@22:28395418:28398667:+.B.core_22:28393399:28393727|28394826:+@22:28395418:28398667:+.B.dn')	(0,0):8,(1,0):4,(1,1):42	0:30,1:16	(0,0):4,(0,1):1,(1,0):16,(1,1):22	0:36,1:3	22	+	(28393399, 28393399)	(28398667, 28398667)
A5SS	KAT6A	8:41907225:41907094|41907138:-@8:41905896:41906820:-	0.26	0.1	0.52	0.77	0.44	0.99	-0.51	14.55	('8:41907225:41907094|41907138:-@8:41905896:41906820:-.A.dn_8:41907225:41907094|41907138:-@8:41905896:41906820:-.A.coreAndExt', '8:41907225:41907094|41907138:-@8:41905896:41906820:-.B.dn_8:41907225:41907094|41907138:-@8:41905896:41906820:-.B.core')	(0,0):118,(0,1):7,(1,0):4,(1,1):133	0:33,1:111	(0,0):91,(1,0):9,(1,1):136	0:144,1:1	8	-	(41905896, 41905896)	(41907225, 41907225)
A5SS	MFSD11	17:74733583:74733965|74734058:+@17:74734364:74734530:+	0.22	0.06	0.46	0.76	0.53	0.97	-0.54	80.19	('17:74733583:74733965|74734058:+@17:74734364:74734530:+.A.coreAndExt_17:74733583:74733965|74734058:+@17:74734364:74734530:+.A.dn', '17:74733583:74733965|74734058:+@17:74734364:74734530:+.B.core_17:74733583:74733965|74734058:+@17:74734364:74734530:+.B.dn')	(0,0):81,(0,1):7,(1,0):3,(1,1):13	0:6,1:17	(0,0):88,(0,1):2,(1,0):10	0:10,1:2	17	+	(74733583, 74733583)	(74734530, 74734530)
A5SS	NT5M	17:17248108:17248222|17248240:+@17:17250119:17250977:+	0.1	0	0.31	0.66	0.49	0.82	-0.56	65281.6	('17:17248108:17248222|17248240:+@17:17250119:17250977:+.A.coreAndExt_17:17248108:17248222|17248240:+@17:17250119:17250977:+.A.dn', '17:17248108:17248222|17248240:+@17:17250119:17250977:+.B.core_17:17248108:17248222|17248240:+@17:17250119:17250977:+.B.dn')	(0,0):46,(0,1):7,(1,1):117	0:0,1:124	(0,0):49,(0,1):7,(1,0):17,(1,1):120	0:120,1:24	17	+	(17248108, 17248108)	(17250977, 17250977)
A5SS	LINS	15:101142389:101142322|101142326:-@15:101120649:101121150:-	0.09	0.02	0.19	0.68	0.49	0.84	-0.59	1000000000000	('15:101142389:101142322|101142326:-@15:101120649:101121150:-.A.dn_15:101142389:101142322|101142326:-@15:101120649:101121150:-.A.coreAndExt', '15:101142389:101142322|101142326:-@15:101120649:101121150:-.B.dn_15:101142389:101142322|101142326:-@15:101120649:101121150:-.B.core')	(0,0):42,(0,1):24,(1,0):1,(1,1):44	0:4,1:65	(0,0):44,(0,1):5,(1,0):13,(1,1):29	0:34,1:13	15	-	(101120649, 101120649)	(101142389, 101142389)
A5SS	NIPA2	15:23034427:23034121|23034147:-@15:23033278:23033413:-	0.19	0.11	0.3	0.88	0.69	1	-0.69	1000000000000	('15:23034427:23034121|23034147:-@15:23033278:23033413:-.A.dn_15:23034427:23034121|23034147:-@15:23033278:23033413:-.A.coreAndExt', '15:23034427:23034121|23034147:-@15:23033278:23033413:-.B.dn_15:23034427:23034121|23034147:-@15:23033278:23033413:-.B.core')	(0,0):185,(0,1):41,(1,0):11,(1,1):10	0:11,1:51	(0,0):224,(1,0):15,(1,1):20	00:35:00	15	-	(23033278, 23033278)	(23034427, 23034427)
MXE	AP1G1	16:71842666:71842976:-@16:71842408:71842580:-@16:71841918:71842053:-@16:71823182:71823385:-	0.84	0.56	0.98	0.33	0.13	0.53	0.51	11.62	('16:71842666:71842976:-@16:71842408:71842580:-@16:71841918:71842053:-@16:71823182:71823385:-.A.dn_16:71842666:71842976:-@16:71842408:71842580:-@16:71841918:71842053:-@16:71823182:71823385:-.A.mxe1_16:71842666:71842976:-@16:71842408:71842580:-@16:71841918:71842053:-@16:71823182:71823385:-.A.up', '16:71842666:71842976:-@16:71842408:71842580:-@16:71841918:71842053:-@16:71823182:71823385:-.B.dn_16:7…	(0,0):165,(1,0):6,(1,1):7	00:13:00	(0,0):169,(0,1):10,(1,0):5,(1,1):11	0:7,1:19	16	-	(71823182, 71823182)	(71842976, 71842976)
MXE	PIGF	2:46819614:46819722:-@2:46818942:46819064:-@2:46815214:46815318:-@2:46808413:46808730:-	0.6	0.32	0.9	0.12	0	0.35	0.48	12.74	('2:46819614:46819722:-@2:46818942:46819064:-@2:46815214:46815318:-@2:46808413:46808730:-.A.dn_2:46819614:46819722:-@2:46818942:46819064:-@2:46815214:46815318:-@2:46808413:46808730:-.A.mxe1_2:46819614:46819722:-@2:46818942:46819064:-@2:46815214:46815318:-@2:46808413:46808730:-.A.up', '2:46819614:46819722:-@2:46818942:46819064:-@2:46815214:46815318:-@2:46808413:46808730:-.B.dn_2:46819614:46819722:…	(0,0):443,(0,1):4,(1,0):8,(1,1):15	0:13,1:14	(0,0):392,(0,1):7,(1,1):23	0:4,1:26	2	-	(46808413, 46808413)	(46819722, 46819722)
MXE	DIAPH3	13:60737721:60738119:-@13:60686144:60686320:-@13:60667762:60667866:-@13:60616824:60616954:-	0.77	0.55	0.96	0.32	0.15	0.52	0.45	27.56	('13:60737721:60738119:-@13:60686144:60686320:-@13:60667762:60667866:-@13:60616824:60616954:-.A.dn_13:60737721:60738119:-@13:60686144:60686320:-@13:60667762:60667866:-@13:60616824:60616954:-.A.mxe1_13:60737721:60738119:-@13:60686144:60686320:-@13:60667762:60667866:-@13:60616824:60616954:-.A.up', '13:60737721:60738119:-@13:60686144:60686320:-@13:60667762:60667866:-@13:60616824:60616954:-.B.dn_13:6…	(0,0):269,(0,1):2,(1,0):29,(1,1):102	0:105,1:28	(0,0):239,(0,1):3,(1,0):9,(1,1):122	0:51,1:83	13	-	(60616824, 60616824)	(60738119, 60738119)
MXE	NIPA2	15:23034147:23034427:-@15:23033894:23034006:-@15:23033278:23033413:-@15:23021198:23021429:-	0.82	0.71	0.9	0.38	0.23	0.54	0.44	41387.6	('15:23034147:23034427:-@15:23033894:23034006:-@15:23033278:23033413:-@15:23021198:23021429:-.B.dn_15:23034147:23034427:-@15:23033894:23034006:-@15:23033278:23033413:-@15:23021198:23021429:-.B.mxe2_15:23034147:23034427:-@15:23033894:23034006:-@15:23033278:23033413:-@15:23021198:23021429:-.B.up', '15:23034147:23034427:-@15:23033894:23034006:-@15:23033278:23033413:-@15:23021198:23021429:-.A.dn_15:2…	(0,0):464,(0,1):10,(1,0):50,(1,1):15	0:64,1:11	(0,0):460,(0,1):23,(1,0):16,(1,1):31	0:26,1:44	15	-	(23021198, 23021198)	(23034427, 23034427)
MXE	TMBIM1	2:219157189:219157280:-@2:219150486:219150657:-@2:219148762:219148859:-@2:219146663:219146904:-	0.97	0.92	1	0.59	0.5	0.71	0.38	1000000000000	('2:219157189:219157280:-@2:219150486:219150657:-@2:219148762:219148859:-@2:219146663:219146904:-.A.dn_2:219157189:219157280:-@2:219150486:219150657:-@2:219148762:219148859:-@2:219146663:219146904:-.A.mxe1_2:219157189:219157280:-@2:219150486:219150657:-@2:219148762:219148859:-@2:219146663:219146904:-.A.up', '2:219157189:219157280:-@2:219150486:219150657:-@2:219148762:219148859:-@2:219146663:21914…	(0,0):2036,(1,0):99,(1,1):59	0.109722	(0,0):2019,(0,1):23,(1,0):106,(1,1):164	0:182,1:111	2	-	(219146663, 219146663)	(219157280, 219157280)
MXE	FAM126A	7:23053544:23053770:-@7:23030680:23030758:-@7:23023563:23023664:-@7:23017888:23018067:-	0.74	0.53	0.9	0.37	0.22	0.51	0.37	13.68	('7:23053544:23053770:-@7:23030680:23030758:-@7:23023563:23023664:-@7:23017888:23018067:-.B.dn_7:23053544:23053770:-@7:23030680:23030758:-@7:23023563:23023664:-@7:23017888:23018067:-.B.mxe2_7:23053544:23053770:-@7:23030680:23030758:-@7:23023563:23023664:-@7:23017888:23018067:-.B.up', '7:23053544:23053770:-@7:23030680:23030758:-@7:23023563:23023664:-@7:23017888:23018067:-.A.dn_7:23053544:23053770:…	(0,0):137,(0,1):4,(1,0):14,(1,1):2	0:16,1:4	(0,0):131,(0,1):25,(1,0):15,(1,1):1	0:15,1:26	7	-	(23017888, 23017888)	(23053770, 23053770)
MXE	NIPA2	15:23034147:23034427:-@15:23033278:23033413:-@15:23027801:23027922:-@15:23021198:23021429:-	0.6	0.5	0.7	0.27	0.16	0.4	0.33	629.65	('15:23034147:23034427:-@15:23033278:23033413:-@15:23027801:23027922:-@15:23021198:23021429:-.A.dn_15:23034147:23034427:-@15:23033278:23033413:-@15:23027801:23027922:-@15:23021198:23021429:-.A.mxe1_15:23034147:23034427:-@15:23033278:23033413:-@15:23027801:23027922:-@15:23021198:23021429:-.A.up', '15:23034147:23034427:-@15:23033278:23033413:-@15:23027801:23027922:-@15:23021198:23021429:-.B.dn_15:2…	(0,0):443,(0,1):31,(1,0):50,(1,1):15	0:61,1:35	(0,0):441,(0,1):42,(1,0):16,(1,1):31	0:20,1:69	15	-	(23021198, 23021198)	(23034427, 23034427)
MXE	CTBP2	10:126849396:126849624:-@10:126848888:126849089:-@10:126799559:126799662:-@10:126727566:126727724:-	0.57	0.44	0.7	0.25	0.17	0.33	0.32	85324.2	('10:126849396:126849624:-@10:126848888:126849089:-@10:126799559:126799662:-@10:126727566:126727724:-.A.dn_10:126849396:126849624:-@10:126848888:126849089:-@10:126799559:126799662:-@10:126727566:126727724:-.A.mxe1_10:126849396:126849624:-@10:126848888:126849089:-@10:126799559:126799662:-@10:126727566:126727724:-.A.up', '10:126849396:126849624:-@10:126848888:126849089:-@10:126799559:126799662:-@10…	(0,0):466,(0,1):19,(1,0):39,(1,1):1	0:39,1:20	(0,0):554,(0,1):67,(1,0):34,(1,1):3	0:34,1:70	10	-	(126727566, 126727566)	(126849624, 126849624)
MXE	SDR39U1	14:24911552:24911658:-@14:24911384:24911466:-@14:24910880:24911001:-@14:24909989:24910132:-	0.81	0.66	0.91	0.5	0.37	0.63	0.31	15.99	('14:24911552:24911658:-@14:24911384:24911466:-@14:24910880:24911001:-@14:24909989:24910132:-.B.dn_14:24911552:24911658:-@14:24911384:24911466:-@14:24910880:24911001:-@14:24909989:24910132:-.B.mxe2_14:24911552:24911658:-@14:24911384:24911466:-@14:24910880:24911001:-@14:24909989:24910132:-.B.up', '14:24911552:24911658:-@14:24911384:24911466:-@14:24910880:24911001:-@14:24909989:24910132:-.A.dn_14:2…	(0,0):436,(0,1):5,(1,0):36	0:36,1:5	(0,0):444,(0,1):21,(1,0):30	0:30,1:21	14	-	(24909989, 24909989)	(24911658, 24911658)
MXE	ZFAT	8:135649704:135649955:-@8:135622713:135622898:-@8:135620972:135621122:-@8:135613720:135615176:-	0.44	0.31	0.57	0.13	0.03	0.29	0.31	13.1	('8:135649704:135649955:-@8:135622713:135622898:-@8:135620972:135621122:-@8:135613720:135615176:-.A.dn_8:135649704:135649955:-@8:135622713:135622898:-@8:135620972:135621122:-@8:135613720:135615176:-.A.mxe1_8:135649704:135649955:-@8:135622713:135622898:-@8:135620972:135621122:-@8:135613720:135615176:-.A.up', '8:135649704:135649955:-@8:135622713:135622898:-@8:135620972:135621122:-@8:135613720:13561…	(0,0):96,(0,1):27,(1,0):21,(1,1):132	0:70,1:110	(0,0):60,(0,1):17,(1,0):2,(1,1):129	0:6,1:142	8	-	(135613720, 135613720)	(135649955, 135649955)
MXE	TMBIM1	2:219157189:219157280:-@2:219150486:219150657:-@2:219148762:219148883:-@2:219146663:219146904:-	0.98	0.94	1	0.69	0.6	0.77	0.29	1000000000000	('2:219157189:219157280:-@2:219150486:219150657:-@2:219148762:219148883:-@2:219146663:219146904:-.A.dn_2:219157189:219157280:-@2:219150486:219150657:-@2:219148762:219148883:-@2:219146663:219146904:-.A.mxe1_2:219157189:219157280:-@2:219150486:219150657:-@2:219148762:219148883:-@2:219146663:219146904:-.A.up', '2:219157189:219157280:-@2:219150486:219150657:-@2:219148762:219148883:-@2:219146663:21914…	(0,0):2036,(1,0):99,(1,1):59	0.109722	(0,0):2018,(0,1):24,(1,0):106,(1,1):164	0:234,1:60	2	-	(219146663, 219146663)	(219157280, 219157280)
MXE	EEF1D	8:144679518:144679845:-@8:144674817:144674830:-@8:144672778:144672899:-@8:144671161:144672251:-	0.5	0.36	0.68	0.22	0.11	0.35	0.28	10.6	('8:144679518:144679845:-@8:144674817:144674830:-@8:144672778:144672899:-@8:144671161:144672251:-.B.dn_8:144679518:144679845:-@8:144674817:144674830:-@8:144672778:144672899:-@8:144671161:144672251:-.B.mxe2_8:144679518:144679845:-@8:144674817:144674830:-@8:144672778:144672899:-@8:144671161:144672251:-.B.up', '8:144679518:144679845:-@8:144674817:144674830:-@8:144672778:144672899:-@8:144671161:14467…	(0,0):1939,(0,1):1,(1,0):32,(1,1):632	0:333,1:332	(0,0):2391,(1,0):14,(1,1):730	0:159,1:585	8	-	(144671161, 144671161)	(144679845, 144679845)
MXE	TMBIM1	2:219157189:219157280:-@2:219150486:219150661:-@2:219148762:219148859:-@2:219146663:219146904:-	0.98	0.95	1	0.71	0.62	0.79	0.27	1000000000000	('2:219157189:219157280:-@2:219150486:219150661:-@2:219148762:219148859:-@2:219146663:219146904:-.A.dn_2:219157189:219157280:-@2:219150486:219150661:-@2:219148762:219148859:-@2:219146663:219146904:-.A.mxe1_2:219157189:219157280:-@2:219150486:219150661:-@2:219148762:219148859:-@2:219146663:219146904:-.A.up', '2:219157189:219157280:-@2:219150486:219150661:-@2:219148762:219148859:-@2:219146663:21914…	(0,0):1984,(1,0):151,(1,1):59	0:209,1:1	(0,0):1967,(0,1):23,(1,0):158,(1,1):164	0:260,1:85	2	-	(219146663, 219146663)	(219157280, 219157280)
MXE	GCSH	16:81129736:81129980:-@16:81124206:81124285:-@16:81118068:81118199:-@16:81115552:81116568:-	0.72	0.61	0.81	0.46	0.37	0.54	0.26	17480.8	('16:81129736:81129980:-@16:81124206:81124285:-@16:81118068:81118199:-@16:81115552:81116568:-.B.dn_16:81129736:81129980:-@16:81124206:81124285:-@16:81118068:81118199:-@16:81115552:81116568:-.B.mxe2_16:81129736:81129980:-@16:81124206:81124285:-@16:81118068:81118199:-@16:81115552:81116568:-.B.up', '16:81129736:81129980:-@16:81124206:81124285:-@16:81118068:81118199:-@16:81115552:81116568:-.A.dn_16:8…	(0,0):216,(0,1):19,(1,0):55,(1,1):88	0:118,1:44	(0,0):232,(0,1):65,(1,0):60,(1,1):146	0:118,1:153	16	-	(81115552, 81115552)	(81129980, 81129980)
MXE	GTF3C2	2:27579606:27579868:-@2:27578954:27579053:-@2:27573181:27573256:-@2:27566175:27566445:-	0.29	0.15	0.48	0.05	0	0.14	0.24	15.92	('2:27579606:27579868:-@2:27578954:27579053:-@2:27573181:27573256:-@2:27566175:27566445:-.A.dn_2:27579606:27579868:-@2:27578954:27579053:-@2:27573181:27573256:-@2:27566175:27566445:-.A.mxe1_2:27579606:27579868:-@2:27578954:27579053:-@2:27573181:27573256:-@2:27566175:27566445:-.A.up', '2:27579606:27579868:-@2:27578954:27579053:-@2:27573181:27573256:-@2:27566175:27566445:-.B.dn_2:27579606:27579868:…	(0,0):292,(0,1):18,(1,0):7,(1,1):23	0:9,1:39	(0,0):299,(0,1):20,(1,1):42	0:0,1:62	2	-	(27566175, 27566175)	(27579868, 27579868)
MXE	TMBIM1	2:219157189:219157280:-@2:219150486:219150661:-@2:219148762:219148883:-@2:219146663:219146904:-	0.98	0.95	1	0.77	0.7	0.84	0.21	1.4521e+10	('2:219157189:219157280:-@2:219150486:219150661:-@2:219148762:219148883:-@2:219146663:219146904:-.A.dn_2:219157189:219157280:-@2:219150486:219150661:-@2:219148762:219148883:-@2:219146663:219146904:-.A.mxe1_2:219157189:219157280:-@2:219150486:219150661:-@2:219148762:219148883:-@2:219146663:219146904:-.A.up', '2:219157189:219157280:-@2:219150486:219150661:-@2:219148762:219148883:-@2:219146663:21914…	(0,0):1984,(1,0):151,(1,1):59	0.145833	(0,0):1966,(0,1):24,(1,0):158,(1,1):164	0:292,1:54	2	-	(219146663, 219146663)	(219157280, 219157280)
MXE	USMG5	10:105156166:105156270:-@10:105155503:105155789:-@10:105153956:105154151:-@10:105152128:105152223:-	0.62	0.53	0.71	0.82	0.75	0.89	-0.2	47.46	('10:105156166:105156270:-@10:105155503:105155789:-@10:105153956:105154151:-@10:105152128:105152223:-.A.dn_10:105156166:105156270:-@10:105155503:105155789:-@10:105153956:105154151:-@10:105152128:105152223:-.A.mxe1_10:105156166:105156270:-@10:105155503:105155789:-@10:105153956:105154151:-@10:105152128:105152223:-.A.up', '10:105156166:105156270:-@10:105155503:105155789:-@10:105153956:105154151:-@10…	(0,0):454,(0,1):33,(1,0):102	0:102,1:33	(0,0):694,(0,1):17,(1,0):151	0:151,1:17	10	-	(105152128, 105152128)	(105156270, 105156270)
MXE	PTK2	8:142011224:142011412:-@8:141958765:141958822:-@8:141935760:141935848:-@8:141900642:141900868:-	0.78	0.67	0.88	0.98	0.93	1	-0.2	3479.08	('8:142011224:142011412:-@8:141958765:141958822:-@8:141935760:141935848:-@8:141900642:141900868:-.B.dn_8:142011224:142011412:-@8:141958765:141958822:-@8:141935760:141935848:-@8:141900642:141900868:-.B.mxe2_8:142011224:142011412:-@8:141958765:141958822:-@8:141935760:141935848:-@8:141900642:141900868:-.B.up', '8:142011224:142011412:-@8:141958765:141958822:-@8:141935760:141935848:-@8:141900642:14190…	(0,0):208,(0,1):12,(1,0):55,(1,1):5	0:60,1:12	(0,0):171,(1,0):57,(1,1):5	0.0430556	8	-	(141900642, 141900642)	(142011412, 142011412)
MXE	YWHAH	22:32340479:32340806:+@22:32341486:32341664:+@22:32346295:32346409:+@22:32352126:32353590:+	0.14	0.1	0.2	0.35	0.28	0.45	-0.21	21590.6	('22:32340479:32340806:+@22:32341486:32341664:+@22:32346295:32346409:+@22:32352126:32353590:+.A.up_22:32340479:32340806:+@22:32341486:32341664:+@22:32346295:32346409:+@22:32352126:32353590:+.A.mxe1_22:32340479:32340806:+@22:32341486:32341664:+@22:32346295:32346409:+@22:32352126:32353590:+.A.dn', '22:32340479:32340806:+@22:32341486:32341664:+@22:32346295:32346409:+@22:32352126:32353590:+.B.up_22:3…	(0,0):1343,(0,1):17,(1,0):24,(1,1):3821	0:457,1:3405	(0,0):1450,(0,1):2,(1,0):55,(1,1):3888	0:1144,1:2801	22	+	(32340479, 32340479)	(32353590, 32353590)
MXE	FOPNL	16:15982415:15982447:-@16:15977865:15978062:-@16:15973661:15973745:-@16:15959577:15961373:-	0.06	0.02	0.12	0.27	0.17	0.42	-0.21	501.81	('16:15982415:15982447:-@16:15977865:15978062:-@16:15973661:15973745:-@16:15959577:15961373:-.A.dn_16:15982415:15982447:-@16:15977865:15978062:-@16:15973661:15973745:-@16:15959577:15961373:-.A.mxe1_16:15982415:15982447:-@16:15977865:15978062:-@16:15973661:15973745:-@16:15959577:15961373:-.A.up', '16:15982415:15982447:-@16:15977865:15978062:-@16:15973661:15973745:-@16:15959577:15961373:-.B.dn_16:1…	(0,0):689,(1,0):4,(1,1):1308	0:159,1:1153	(0,0):542,(0,1):2,(1,0):22,(1,1):1179	0:264,1:939	16	-	(15959577, 15959577)	(15982447, 15982447)
MXE	FAM57A	17:636338:636421:+@17:641086:641287:+@17:643745:643840:+@17:644541:646075:+	0.1	0.03	0.2	0.36	0.26	0.48	-0.26	144.7	('17:636338:636421:+@17:641086:641287:+@17:643745:643840:+@17:644541:646075:+.A.up_17:636338:636421:+@17:641086:641287:+@17:643745:643840:+@17:644541:646075:+.A.mxe1_17:636338:636421:+@17:641086:641287:+@17:643745:643840:+@17:644541:646075:+.A.dn', '17:636338:636421:+@17:641086:641287:+@17:643745:643840:+@17:644541:646075:+.B.up_17:636338:636421:+@17:641086:641287:+@17:643745:643840:+@17:644541:6…	(0,0):307,(0,1):15,(1,0):3,(1,1):313	0:39,1:292	(0,0):329,(0,1):31,(1,0):29,(1,1):410	0:168,1:302	17	+	(636338, 636338)	(646075, 646075)
MXE	IST1	16:71956377:71956583:+@16:71957191:71957287:+@16:71958672:71958720:+@16:71961517:71964540:+	0.19	0.09	0.32	0.46	0.35	0.58	-0.27	18.61	('16:71956377:71956583:+@16:71957191:71957287:+@16:71958672:71958720:+@16:71961517:71964540:+.A.up_16:71956377:71956583:+@16:71957191:71957287:+@16:71958672:71958720:+@16:71961517:71964540:+.A.mxe1_16:71956377:71956583:+@16:71957191:71957287:+@16:71958672:71958720:+@16:71961517:71964540:+.A.dn', '16:71956377:71956583:+@16:71957191:71957287:+@16:71958672:71958720:+@16:71961517:71964540:+.B.up_16:7…	(0,0):419,(0,1):31,(1,0):9,(1,1):918	0:270,1:688	(0,0):416,(0,1):33,(1,0):36,(1,1):1003	0:456,1:616	16	+	(71956377, 71956377)	(71964540, 71964540)
MXE	SLBP	4:1713601:1713717:-@4:1705323:1705427:-@4:1701738:1701797:-@4:1701291:1701428:-	0.11	0.03	0.23	0.38	0.23	0.55	-0.27	13.6	('4:1713601:1713717:-@4:1705323:1705427:-@4:1701738:1701797:-@4:1701291:1701428:-.A.dn_4:1713601:1713717:-@4:1705323:1705427:-@4:1701738:1701797:-@4:1701291:1701428:-.A.mxe1_4:1713601:1713717:-@4:1705323:1705427:-@4:1701738:1701797:-@4:1701291:1701428:-.A.up', '4:1713601:1713717:-@4:1705323:1705427:-@4:1701738:1701797:-@4:1701291:1701428:-.B.dn_4:1713601:1713717:-@4:1705323:1705427:-@4:1701738:17…	(0,0):892,(0,1):23,(1,0):4	0:4,1:23	(0,0):1076,(0,1):17,(1,0):16	0:16,1:17	4	-	(1701291, 1701291)	(1713717, 1713717)
MXE	C21orf59	21:33984415:33984918:-@21:33982148:33982264:-@21:33979959:33980026:-@21:33976435:33976593:-	0.07	0.03	0.15	0.38	0.25	0.52	-0.31	26795.9	('21:33984415:33984918:-@21:33982148:33982264:-@21:33979959:33980026:-@21:33976435:33976593:-.A.dn_21:33984415:33984918:-@21:33982148:33982264:-@21:33979959:33980026:-@21:33976435:33976593:-.A.mxe1_21:33984415:33984918:-@21:33982148:33982264:-@21:33979959:33980026:-@21:33976435:33976593:-.A.up', '21:33984415:33984918:-@21:33982148:33982264:-@21:33979959:33980026:-@21:33976435:33976593:-.B.dn_21:3…	(0,0):828,(0,1):18,(1,0):3,(1,1):310	0:12,1:319	(0,0):740,(0,1):15,(1,0):21,(1,1):287	0:104,1:219	21	-	(33976435, 33976435)	(33984918, 33984918)
MXE	CPNE1	20:34246852:34246936:-@20:34243124:34243266:-@20:34220717:34220845:-@20:34220439:34220618:-	0.15	0.05	0.29	0.48	0.31	0.66	-0.33	22.14	('20:34246852:34246936:-@20:34243124:34243266:-@20:34220717:34220845:-@20:34220439:34220618:-.A.dn_20:34246852:34246936:-@20:34243124:34243266:-@20:34220717:34220845:-@20:34220439:34220618:-.A.mxe1_20:34246852:34246936:-@20:34243124:34243266:-@20:34220717:34220845:-@20:34220439:34220618:-.A.up', '20:34246852:34246936:-@20:34243124:34243266:-@20:34220717:34220845:-@20:34220439:34220618:-.B.dn_20:3…	(0,0):3326,(0,1):29,(1,0):5	0:5,1:29	(0,0):3442,(0,1):15,(1,0):15	0:15,1:15	20	-	(34220439, 34220439)	(34246936, 34246936)
MXE	SPATA13	13:24734861:24735071:+@13:24796957:24798936:+@13:24823615:24823980:+@13:24825856:24826000:+	0.36	0.24	0.51	0.7	0.52	0.86	-0.34	25.68	('13:24734861:24735071:+@13:24796957:24798936:+@13:24823615:24823980:+@13:24825856:24826000:+.A.up_13:24734861:24735071:+@13:24796957:24798936:+@13:24823615:24823980:+@13:24825856:24826000:+.A.mxe1_13:24734861:24735071:+@13:24796957:24798936:+@13:24823615:24823980:+@13:24825856:24826000:+.A.dn', '13:24734861:24735071:+@13:24796957:24798936:+@13:24823615:24823980:+@13:24825856:24826000:+.B.up_13:2…	(0,0):38,(0,1):15,(1,0):39	0:39,1:15	(0,0):33,(0,1):4,(1,0):51	0:51,1:4	13	+	(24734861, 24734861)	(24826000, 24826000)
MXE	SPATA13	13:24734861:24735071:+@13:24796957:24798720:+@13:24823615:24823980:+@13:24825856:24826000:+	0.39	0.26	0.53	0.75	0.54	0.91	-0.36	22.82	('13:24734861:24735071:+@13:24796957:24798720:+@13:24823615:24823980:+@13:24825856:24826000:+.A.up_13:24734861:24735071:+@13:24796957:24798720:+@13:24823615:24823980:+@13:24825856:24826000:+.A.mxe1_13:24734861:24735071:+@13:24796957:24798720:+@13:24823615:24823980:+@13:24825856:24826000:+.A.dn', '13:24734861:24735071:+@13:24796957:24798720:+@13:24823615:24823980:+@13:24825856:24826000:+.B.up_13:2…	(0,0):38,(0,1):15,(1,0):39	0:39,1:15	(0,0):33,(0,1):4,(1,0):51	0:51,1:4	13	+	(24734861, 24734861)	(24826000, 24826000)
MXE	ABCB9	12:123430572:123430769:-@12:123428938:123429066:-@12:123425354:123425542:-@12:123424658:123424831:-	0.42	0.24	0.6	0.82	0.59	0.97	-0.4	11.13	('12:123430572:123430769:-@12:123428938:123429066:-@12:123425354:123425542:-@12:123424658:123424831:-.B.dn_12:123430572:123430769:-@12:123428938:123429066:-@12:123425354:123425542:-@12:123424658:123424831:-.B.mxe2_12:123430572:123430769:-@12:123428938:123429066:-@12:123425354:123425542:-@12:123424658:123424831:-.B.up', '12:123430572:123430769:-@12:123428938:123429066:-@12:123425354:123425542:-@12…	(0,0):54,(0,1):11,(1,0):10	0:10,1:11	(0,0):57,(0,1):1,(1,0):10	0:10,1:1	12	-	(123424658, 123424658)	(123430769, 123430769)
MXE	NPRL3	16:188149:188333:-@16:180521:180590:-@16:169125:169254:-@16:167300:167374:-	0.16	0.05	0.3	0.56	0.4	0.72	-0.4	266.43	('16:188149:188333:-@16:180521:180590:-@16:169125:169254:-@16:167300:167374:-.B.dn_16:188149:188333:-@16:180521:180590:-@16:169125:169254:-@16:167300:167374:-.B.mxe2_16:188149:188333:-@16:180521:180590:-@16:169125:169254:-@16:167300:167374:-.B.up', '16:188149:188333:-@16:180521:180590:-@16:169125:169254:-@16:167300:167374:-.A.dn_16:188149:188333:-@16:180521:180590:-@16:169125:169254:-@16:167300:1…	(0,0):304,(0,1):13,(1,0):3,(1,1):1	0:3,1:14	(0,0):331,(0,1):10,(1,0):25,(1,1):2	0:26,1:11	16	-	(167300, 167300)	(188333, 188333)
MXE	WDR44	X:117480036:117480543:+@X:117512382:117512415:+@X:117521303:117521377:+@X:117526595:117527234:+	0.15	0.04	0.33	0.56	0.34	0.79	-0.41	10.39	('X:117480036:117480543:+@X:117512382:117512415:+@X:117521303:117521377:+@X:117526595:117527234:+.B.up_X:117480036:117480543:+@X:117512382:117512415:+@X:117521303:117521377:+@X:117526595:117527234:+.B.mxe2_X:117480036:117480543:+@X:117512382:117512415:+@X:117521303:117521377:+@X:117526595:117527234:+.B.dn', 'X:117480036:117480543:+@X:117512382:117512415:+@X:117521303:117521377:+@X:117526595:11752…	(0,0):72,(0,1):14,(1,0):2,(1,1):69	0:9,1:76	(0,0):73,(0,1):3,(1,0):7,(1,1):87	0:43,1:54	X	+	(117480036, 117480036)	(117527234, 117527234)
MXE	RBM23	14:23388208:23388358:-@14:23380537:23380612:-@14:23378692:23378804:-@14:23375404:23375577:-	0.32	0.17	0.5	0.77	0.58	0.92	-0.45	263.07	('14:23388208:23388358:-@14:23380537:23380612:-@14:23378692:23378804:-@14:23375404:23375577:-.B.dn_14:23388208:23388358:-@14:23380537:23380612:-@14:23378692:23378804:-@14:23375404:23375577:-.B.mxe2_14:23388208:23388358:-@14:23380537:23380612:-@14:23378692:23378804:-@14:23375404:23375577:-.B.up', '14:23388208:23388358:-@14:23380537:23380612:-@14:23378692:23378804:-@14:23375404:23375577:-.A.dn_14:2…	(0,0):265,(0,1):13,(1,0):7	0:7,1:13	(0,0):314,(0,1):3,(1,0):14,(1,1):1	0:15,1:3	14	-	(23375404, 23375404)	(23388358, 23388358)
MXE	ARL13B	3:93698983:93699326:+@3:93714718:93714788:+@3:93754175:93754280:+@3:93755396:93755598:+	0.25	0.12	0.42	0.71	0.52	0.86	-0.46	76.57	('3:93698983:93699326:+@3:93714718:93714788:+@3:93754175:93754280:+@3:93755396:93755598:+.B.up_3:93698983:93699326:+@3:93714718:93714788:+@3:93754175:93754280:+@3:93755396:93755598:+.B.mxe2_3:93698983:93699326:+@3:93714718:93714788:+@3:93754175:93754280:+@3:93755396:93755598:+.B.dn', '3:93698983:93699326:+@3:93714718:93714788:+@3:93754175:93754280:+@3:93755396:93755598:+.A.up_3:93698983:93699326:…	(0,0):139,(0,1):18,(1,0):6,(1,1):13	0:12,1:25	(0,0):174,(0,1):6,(1,0):19,(1,1):19	0:32,1:12	3	+	(93698983, 93698983)	(93755598, 93755598)
MXE	PTK2	8:142011224:142011412:-@8:141993941:141994254:-@8:141958765:141958822:-@8:141900642:141900868:-	0.37	0.23	0.54	0.9	0.67	1	-0.53	3184.82	('8:142011224:142011412:-@8:141993941:141994254:-@8:141958765:141958822:-@8:141900642:141900868:-.A.dn_8:142011224:142011412:-@8:141993941:141994254:-@8:141958765:141958822:-@8:141900642:141900868:-.A.mxe1_8:142011224:142011412:-@8:141993941:141994254:-@8:141958765:141958822:-@8:141900642:141900868:-.A.up', '8:142011224:142011412:-@8:141993941:141994254:-@8:141958765:141958822:-@8:141900642:14190…	(0,0):243,(0,1):13,(1,0):20,(1,1):4	0:22,1:15	(0,0):205,(1,0):23,(1,1):5	00:28:00	8	-	(141900642, 141900642)	(142011412, 142011412)
MXE	SPATS2	12:49760688:49760804:+@12:49761303:49761370:+@12:49765011:49765073:+@12:49854553:49854820:+	0.08	0.01	0.26	0.62	0.44	0.77	-0.54	69466.4	('12:49760688:49760804:+@12:49761303:49761370:+@12:49765011:49765073:+@12:49854553:49854820:+.A.up_12:49760688:49760804:+@12:49761303:49761370:+@12:49765011:49765073:+@12:49854553:49854820:+.A.mxe1_12:49760688:49760804:+@12:49761303:49761370:+@12:49765011:49765073:+@12:49854553:49854820:+.A.dn', '12:49760688:49760804:+@12:49761303:49761370:+@12:49765011:49765073:+@12:49854553:49854820:+.B.up_12:4…	(0,0):115,(0,1):12,(1,1):4	0:1,1:15	(0,0):120,(0,1):10,(1,0):18,(1,1):5	0:20,1:13	12	+	(49760688, 49760688)	(49854820, 49854820)
MXE	MOV10	1:113217470:113217671:+@1:113227657:113227784:+@1:113229588:113229728:+@1:113231557:113231760:+	0.17	0.04	0.38	0.73	0.37	0.97	-0.56	13.71	('1:113217470:113217671:+@1:113227657:113227784:+@1:113229588:113229728:+@1:113231557:113231760:+.B.up_1:113217470:113217671:+@1:113227657:113227784:+@1:113229588:113229728:+@1:113231557:113231760:+.B.mxe2_1:113217470:113217671:+@1:113227657:113227784:+@1:113229588:113229728:+@1:113231557:113231760:+.B.dn', '1:113217470:113217671:+@1:113227657:113227784:+@1:113229588:113229728:+@1:113231557:11323…	(0,0):230,(0,1):9,(1,0):1,(1,1):8	0:2,1:16	(0,0):239,(1,0):3,(1,1):7	0:9,1:1	1	+	(113217470, 113217470)	(113231760, 113231760)
MXE	PPM1A	14:60715966:60716395:+@14:60717098:60717199:+@14:60743723:60743809:+@14:60749402:60750255:+	0.28	0.07	0.63	0.87	0.76	0.96	-0.59	129.85	('14:60715966:60716395:+@14:60717098:60717199:+@14:60743723:60743809:+@14:60749402:60750255:+.A.up_14:60715966:60716395:+@14:60717098:60717199:+@14:60743723:60743809:+@14:60749402:60750255:+.A.mxe1_14:60715966:60716395:+@14:60717098:60717199:+@14:60743723:60743809:+@14:60749402:60750255:+.A.dn', '14:60715966:60716395:+@14:60717098:60717199:+@14:60743723:60743809:+@14:60749402:60750255:+.B.up_14:6…	(0,0):336,(0,1):3,(1,0):3,(1,1):405	0:63,1:348	(0,0):346,(0,1):2,(1,0):27,(1,1):430	0:415,1:44	14	+	(60715966, 60715966)	(60750255, 60750255)
MXE	MTHFSD	16:86588251:86588357:-@16:86585785:86585898:-@16:86585639:86585752:-@16:86582070:86582183:-	0.06	0	0.22	0.81	0.6	0.97	-0.75	1000000000000	('16:86588251:86588357:-@16:86585785:86585898:-@16:86585639:86585752:-@16:86582070:86582183:-.A.dn_16:86588251:86588357:-@16:86585785:86585898:-@16:86585639:86585752:-@16:86582070:86582183:-.A.mxe1_16:86588251:86588357:-@16:86585785:86585898:-@16:86585639:86585752:-@16:86582070:86582183:-.A.up', '16:86588251:86588357:-@16:86585785:86585898:-@16:86585639:86585752:-@16:86582070:86582183:-.B.dn_16:8…	(0,0):33,(0,1):15	0:0,1:15	(0,0):50,(0,1):2,(1,0):11	0:11,1:2	16	-	(86582070, 86582070)	(86588357, 86588357)
RI	NGDN	14:23946409-23946565:+@14:23946712-23946769:+	0.67	0.18	0.98	0.06	0.02	0.12	0.61	11.63	('14:23946409-23946565:+@14:23946712-23946769:+.A.withRI', '14:23946409-23946565:+@14:23946712-23946769:+.B.up_14:23946409-23946565:+@14:23946712-23946769:+.B.dn')	(0,0):155,(1,0):4	00:04:00	(0,0):155,(0,1):10,(1,0):5	0:5,1:10	14	+	(23946409, 23946409)	(23946769, 23946769)
RI	ALAD	9:116153213-116153078:-@9:116152956-116152873:-	0.64	0.29	0.92	0.08	0.02	0.21	0.56	39.52	('9:116153213-116153078:-@9:116152956-116152873:-.A.withRI', '9:116153213-116153078:-@9:116152956-116152873:-.B.dn_9:116153213-116153078:-@9:116152956-116152873:-.B.up')	(0,0):248,(0,1):1,(1,0):14	0:14,1:1	(0,0):307,(0,1):8,(1,0):4	0:4,1:8	9	-	(116152873, 116152873)	(116153213, 116153213)
RI	RPS6KL1	14:75376851-75376246:-@14:75375893-75375804:-	0.75	0.52	0.92	0.29	0.19	0.41	0.46	61.27	('14:75376851-75376246:-@14:75375893-75375804:-.A.withRI', '14:75376851-75376246:-@14:75375893-75375804:-.B.dn_14:75376851-75376246:-@14:75375893-75375804:-.B.up')	(0,0):71,(0,1):2,(1,0):39,(1,1):38	0:71,1:8	(0,0):91,(0,1):4,(1,0):26,(1,1):94	0:52,1:72	14	-	(75375804, 75375804)	(75376851, 75376851)
RI	CHTOP	1:153609048-153609129:+@1:153610771-153610924:+	0.64	0.4	0.88	0.22	0.13	0.34	0.42	51.6	('1:153609048-153609129:+@1:153610771-153610924:+.A.withRI', '1:153609048-153609129:+@1:153610771-153610924:+.B.up_1:153609048-153609129:+@1:153610771-153610924:+.B.dn')	(0,0):283,(0,1):1,(1,0):294	0:294,1:1	(0,0):369,(0,1):10,(1,0):328	0:328,1:10	1	+	(153609048, 153609048)	(153610924, 153610924)
RI	NUBP2	16:1836538-1836656:+@16:1837678-1837832:+	0.44	0.17	0.87	0.05	0.03	0.09	0.39	21.04	('16:1836538-1836656:+@16:1837678-1837832:+.A.withRI', '16:1836538-1836656:+@16:1837678-1837832:+.B.up_16:1836538-1836656:+@16:1837678-1837832:+.B.dn')	(0,0):421,(0,1):2,(1,0):42	0:42,1:2	(0,0):500,(0,1):17,(1,0):29	0:29,1:17	16	+	(1836538, 1836538)	(1837832, 1837832)
RI	C19orf60	19:18699805-18699887:+@19:18700289-18700493:+	0.88	0.71	0.97	0.5	0.38	0.66	0.38	58.01	('19:18699805-18699887:+@19:18700289-18700493:+.A.withRI', '19:18699805-18699887:+@19:18700289-18700493:+.B.up_19:18699805-18699887:+@19:18700289-18700493:+.B.dn')	(0,0):437,(0,1):1,(1,0):140	0:140,1:1	(0,0):544,(0,1):13,(1,0):199,(1,1):9	0:205,1:16	19	+	(18699805, 18699805)	(18700493, 18700493)
RI	SGSM3	22:40803021-40803332:+@22:40803417-40803572:+	0.48	0.27	0.71	0.11	0.05	0.21	0.37	61.28	('22:40803021-40803332:+@22:40803417-40803572:+.A.withRI', '22:40803021-40803332:+@22:40803417-40803572:+.B.up_22:40803021-40803332:+@22:40803417-40803572:+.B.dn')	(0,0):88,(0,1):5,(1,0):6	0:6,1:5	(0,0):101,(0,1):40,(1,0):6	0:6,1:40	22	+	(40803021, 40803021)	(40803572, 40803572)
RI	GAS5	1:173833842-173833622:-@1:173833442-173833395:-	0.89	0.76	0.98	0.54	0.41	0.67	0.35	26.38	('1:173833842-173833622:-@1:173833442-173833395:-.A.withRI', '1:173833842-173833622:-@1:173833442-173833395:-.B.dn_1:173833842-173833622:-@1:173833442-173833395:-.B.up')	(0,0):1218,(1,0):84,(1,1):1	0.0590278	(0,0):1064,(0,1):13,(1,0):99,(1,1):1	0:100,1:13	1	-	(173833395, 173833395)	(173833842, 173833842)
RI	SGSM3	22:40803205-40803332:+@22:40803417-40803572:+	0.37	0.15	0.65	0.05	0.01	0.1	0.32	19.66	('22:40803205-40803332:+@22:40803417-40803572:+.A.withRI', '22:40803205-40803332:+@22:40803417-40803572:+.B.up_22:40803205-40803332:+@22:40803417-40803572:+.B.dn')	(0,0):75,(0,1):5,(1,0):6	0:6,1:5	(0,0):82,(0,1):40,(1,0):4	0:4,1:40	22	+	(40803205, 40803205)	(40803572, 40803572)
RI	IP6K2	3:48732854-48732523:-@3:48732257-48732127:-	0.54	0.39	0.69	0.22	0.15	0.29	0.32	1027.38	('3:48732854-48732523:-@3:48732257-48732127:-.A.withRI', '3:48732854-48732523:-@3:48732257-48732127:-.B.dn_3:48732854-48732523:-@3:48732257-48732127:-.B.up')	(0,0):146,(0,1):3,(1,0):72,(1,1):67	0:96,1:46	(0,0):230,(0,1):11,(1,0):51,(1,1):125	0:86,1:101	3	-	(48732127, 48732127)	(48732854, 48732854)
RI	CUL9	6:43163807-43164003:+@6:43164383-43164600:+	0.39	0.22	0.58	0.1	0.04	0.2	0.29	24.08	('6:43163807-43164003:+@6:43164383-43164600:+.A.withRI', '6:43163807-43164003:+@6:43164383-43164600:+.B.up_6:43163807-43164003:+@6:43164383-43164600:+.B.dn')	(0,0):22,(0,1):6,(1,0):17,(1,1):1	0:17,1:7	(0,0):42,(0,1):15,(1,0):6	0:6,1:15	6	+	(43163807, 43163807)	(43164600, 43164600)
RI	TP53TG1	7:86974831-86974621:-@7:86974549-86974359:-	0.95	0.82	1	0.68	0.51	0.85	0.27	14.51	('7:86974831-86974621:-@7:86974549-86974359:-.A.withRI', '7:86974831-86974621:-@7:86974549-86974359:-.B.dn_7:86974831-86974621:-@7:86974549-86974359:-.B.up')	(0,0):30,(1,0):24,(1,1):1	00:25:00	(0,0):16,(0,1):5,(1,0):19,(1,1):2	0:20,1:6	7	-	(86974359, 86974359)	(86974831, 86974831)
RI	TOMM40	19:45394477-45394571:+@19:45394667-45394946:+	0.73	0.63	0.81	0.47	0.39	0.55	0.26	8382.59	('19:45394477-45394571:+@19:45394667-45394946:+.A.withRI', '19:45394477-45394571:+@19:45394667-45394946:+.B.up_19:45394477-45394571:+@19:45394667-45394946:+.B.dn')	(0,0):543,(0,1):16,(1,0):140,(1,1):71	0:196,1:31	(0,0):617,(0,1):42,(1,0):122,(1,1):108	0:174,1:98	19	+	(45394477, 45394477)	(45394946, 45394946)
RI	GSTK1	7:142961641-142961769:+@7:142962085-142962185:+	0.26	0.12	0.49	0.04	0.02	0.06	0.22	38.85	('7:142961641-142961769:+@7:142962085-142962185:+.A.withRI', '7:142961641-142961769:+@7:142962085-142962185:+.B.up_7:142961641-142961769:+@7:142962085-142962185:+.B.dn')	(0,0):324,(0,1):5,(1,0):33	0:33,1:5	(0,0):413,(0,1):30,(1,0):22	0:22,1:30	7	+	(142961641, 142961641)	(142962185, 142962185)
RI	TGOLN2	2:85554808-85554102:-@2:85553927-85553631:-	0.67	0.58	0.76	0.87	0.81	0.92	-0.2	70.48	('2:85554808-85554102:-@2:85553927-85553631:-.A.withRI', '2:85554808-85554102:-@2:85553927-85553631:-.B.dn_2:85554808-85554102:-@2:85553927-85553631:-.B.up')	(0,0):162,(0,1):33,(1,0):113,(1,1):165	0:223,1:88	(0,0):190,(0,1):15,(1,0):171,(1,1):189	0:341,1:34	2	-	(85553631, 85553631)	(85554808, 85554808)
RI	DNAJB2	2:220149354-220149557:+@2:220150709-220151622:+	0.13	0.07	0.21	0.39	0.24	0.57	-0.26	15.56	('2:220149354-220149557:+@2:220150709-220151622:+.A.withRI', '2:220149354-220149557:+@2:220150709-220151622:+.B.up_2:220149354-220149557:+@2:220150709-220151622:+.B.dn')	(0,0):8,(0,1):12,(1,0):16,(1,1):62	0:17,1:73	(0,0):17,(0,1):3,(1,0):18,(1,1):26	0:33,1:14	2	+	(220149354, 220149354)	(220151622, 220151622)
RI	TUBGCP6	22:50656831-50656618:-@22:50656546-50656347:-	0.12	0.05	0.2	0.4	0.24	0.56	-0.28	32.81	('22:50656831-50656618:-@22:50656546-50656347:-.A.withRI', '22:50656831-50656618:-@22:50656546-50656347:-.B.dn_22:50656831-50656618:-@22:50656546-50656347:-.B.up')	(0,0):62,(0,1):32,(1,0):6,(1,1):1	0:6,1:33	(0,0):83,(0,1):16,(1,0):16	0:16,1:16	22	-	(50656347, 50656347)	(50656831, 50656831)
RI	VARS	6:31750622-31750498:-@6:31750410-31750307:-	0.03	0	0.09	0.32	0.15	0.54	-0.29	73.17	('6:31750622-31750498:-@6:31750410-31750307:-.A.withRI', '6:31750622-31750498:-@6:31750410-31750307:-.B.dn_6:31750622-31750498:-@6:31750410-31750307:-.B.up')	(0,0):374,(0,1):10	0:0,1:10	(0,0):550,(0,1):7,(1,0):12	0:12,1:7	6	-	(31750307, 31750307)	(31750622, 31750622)
RI	GNB2L1	5:180669345-180669170:-@5:180668639-180668492:-	0.48	0.32	0.66	0.85	0.66	0.98	-0.37	13.99	('5:180669345-180669170:-@5:180668639-180668492:-.A.withRI', '5:180669345-180669170:-@5:180668639-180668492:-.B.dn_5:180669345-180669170:-@5:180668639-180668492:-.B.up')	(0,0):9728,(0,1):5,(1,0):115,(1,1):13	0:121,1:12	(0,0):9299,(1,0):145,(1,1):11	0:154,1:2	5	-	(180668492, 180668492)	(180669345, 180669345)
RI	ARHGEF18	19:7535012-7535201:+@19:7535423-7537363:+	0.4	0.27	0.54	0.78	0.6	0.94	-0.38	62.6	('19:7535012-7535201:+@19:7535423-7537363:+.A.withRI', '19:7535012-7535201:+@19:7535423-7537363:+.B.up_19:7535012-7535201:+@19:7535423-7537363:+.B.dn')	(0,0):40,(0,1):12,(1,0):24,(1,1):339	0:138,1:237	(0,0):46,(0,1):1,(1,0):40,(1,1):351	0:340,1:52	19	+	(7535012, 7535012)	(7537363, 7537363)
RI	LMO2	11:33891533-33891256:-@11:33891132-33890892:-	0.37	0.22	0.54	0.76	0.6	0.88	-0.39	39.17	('11:33891533-33891256:-@11:33891132-33890892:-.A.withRI', '11:33891533-33891256:-@11:33891132-33890892:-.B.dn_11:33891533-33891256:-@11:33891132-33890892:-.B.up')	(0,0):606,(0,1):12,(1,0):16,(1,1):19	0:19,1:28	(0,0):808,(0,1):5,(1,0):47,(1,1):49	0:87,1:14	11	-	(33890892, 33890892)	(33891533, 33891533)
RI	TAF1D	11:93470405-93470230:-@11:93469917-93469860:-	0.23	0.12	0.42	0.65	0.4	0.9	-0.42	11.96	('11:93470405-93470230:-@11:93469917-93469860:-.A.withRI', '11:93470405-93470230:-@11:93469917-93469860:-.B.dn_11:93470405-93470230:-@11:93469917-93469860:-.B.up')	(0,0):351,(0,1):8,(1,0):41	0:41,1:8	(0,0):319,(0,1):1,(1,0):51,(1,1):1	0:52,1:1	11	-	(93469860, 93469860)	(93470405, 93470405)
RI	RHOT2	16:722254-722566:+@16:722703-722825:+	0.47	0.27	0.71	0.9	0.71	0.99	-0.43	16.61	('16:722254-722566:+@16:722703-722825:+.A.withRI', '16:722254-722566:+@16:722703-722825:+.B.up_16:722254-722566:+@16:722703-722825:+.B.dn')	(0,0):206,(0,1):4,(1,0):9,(1,1):1	0:9,1:5	(0,0):273,(1,0):19,(1,1):2	0:20,1:1	16	+	(722254, 722254)	(722825, 722825)
RI	HMG20B	19:3573690-3573798:+@19:3574339-3574584:+	0.43	0.25	0.66	0.86	0.66	0.98	-0.43	22.68	('19:3573690-3573798:+@19:3574339-3574584:+.A.withRI', '19:3573690-3573798:+@19:3574339-3574584:+.B.up_19:3573690-3573798:+@19:3574339-3574584:+.B.dn')	(0,0):380,(0,1):4,(1,0):42,(1,1):5	0:46,1:5	(0,0):371,(1,0):76,(1,1):6	0:78,1:4	19	+	(3573690, 3573690)	(3574584, 3574584)
RI	MFSD11	17:74733583-74734247:+@17:74734364-74734530:+	0.42	0.23	0.62	0.89	0.73	0.99	-0.47	61.89	('17:74733583-74734247:+@17:74734364-74734530:+.A.withRI', '17:74733583-74734247:+@17:74734364-74734530:+.B.up_17:74733583-74734247:+@17:74734364-74734530:+.B.dn')	(0,0):55,(0,1):10,(1,0):11,(1,1):28	0:24,1:25	(0,0):64,(0,1):1,(1,0):19,(1,1):16	0:34,1:2	17	+	(74733583, 74733583)	(74734530, 74734530)
RI	EFHC1	6:52317486-52317635:+@6:52318893-52319085:+	0.28	0.16	0.43	0.79	0.46	0.97	-0.51	11.04	('6:52317486-52317635:+@6:52318893-52319085:+.A.withRI', '6:52317486-52317635:+@6:52318893-52319085:+.B.up_6:52317486-52317635:+@6:52318893-52319085:+.B.dn')	(0,0):28,(0,1):7,(1,0):55	0:55,1:7	(0,0):30,(1,0):48	00:48:00	6	+	(52317486, 52317486)	(52319085, 52319085)
RI	VPS28	8:145651155-145651066:-@8:145650434-145650329:-	0.16	0.04	0.42	0.67	0.31	0.93	-0.51	10.03	('8:145651155-145651066:-@8:145650434-145650329:-.A.withRI', '8:145651155-145651066:-@8:145650434-145650329:-.B.dn_8:145651155-145651066:-@8:145650434-145650329:-.B.up')	(0,0):405,(0,1):3,(1,0):37	0:37,1:3	(0,0):455,(1,0):60	0.0416667	8	-	(145650329, 145650329)	(145651155, 145651155)
RI	KIAA0195	17:73489010-73489183:+@17:73489572-73489674:+	0.18	0.08	0.35	0.8	0.48	0.98	-0.62	11769.5	('17:73489010-73489183:+@17:73489572-73489674:+.A.withRI', '17:73489010-73489183:+@17:73489572-73489674:+.B.up_17:73489010-73489183:+@17:73489572-73489674:+.B.dn')	(0,0):45,(0,1):4,(1,0):10	0:10,1:4	(0,0):49,(1,0):22	00:22:00	17	+	(73489010, 73489010)	(73489674, 73489674)
SE	TAF6	7:99716827:99717021:-@7:99716141:99716272:-@7:99711677:99711891:-	0.85	0.61	0.98	0.08	0.04	0.13	0.77	1000000000000	('7:99716827:99717021:-@7:99716141:99716272:-@7:99711677:99711891:-.A.dn_7:99716827:99717021:-@7:99716141:99716272:-@7:99711677:99711891:-.A.se_7:99716827:99717021:-@7:99716141:99716272:-@7:99711677:99711891:-.A.up', '7:99716827:99717021:-@7:99716141:99716272:-@7:99711677:99711891:-.B.dn_7:99716827:99717021:-@7:99716141:99716272:-@7:99711677:99711891:-.B.up')	(0,0):145,(1,0):13,(1,1):1	0:13,1:1	(0,0):213,(0,1):65,(1,0):11,(1,1):2	0:11,1:67	7	-	(99711677, 99711677)	(99717021, 99717021)
SE	HERC2P3	15:20667596:20667699:-@15:20666445:20666595:-@15:20663486:20663700:-	0.72	0.6	0.86	0.02	0	0.05	0.7	1000000000000	('15:20667596:20667699:-@15:20666445:20666595:-@15:20663486:20663700:-.A.dn_15:20667596:20667699:-@15:20666445:20666595:-@15:20663486:20663700:-.A.se_15:20667596:20667699:-@15:20666445:20666595:-@15:20663486:20663700:-.A.up', '15:20667596:20667699:-@15:20666445:20666595:-@15:20663486:20663700:-.B.dn_15:20667596:20667699:-@15:20666445:20666595:-@15:20663486:20663700:-.B.up')	(0,0):65,(0,1):9,(1,0):87,(1,1):1	0:88,1:9	(0,0):167,(0,1):22,(1,1):10	0:0,1:32	15	-	(20663486, 20663486)	(20667699, 20667699)
SE	RABGEF1	7:66205720:66205779:+@7:66233818:66234012:+@7:66236870:66237065:+	0.7	0.28	0.93	0.06	0.02	0.12	0.64	78.23	('7:66205720:66205779:+@7:66233818:66234012:+@7:66236870:66237065:+.A.up_7:66205720:66205779:+@7:66233818:66234012:+@7:66236870:66237065:+.A.se_7:66205720:66205779:+@7:66233818:66234012:+@7:66236870:66237065:+.A.dn', '7:66205720:66205779:+@7:66233818:66234012:+@7:66236870:66237065:+.B.up_7:66205720:66205779:+@7:66233818:66234012:+@7:66236870:66237065:+.B.dn')	(0,0):91,(1,0):14	00:14:00	(0,0):95,(0,1):14,(1,0):6,(1,1):1	0:6,1:15	7	+	(66205720, 66205720)	(66237065, 66237065)
SE	TSEN15	1:184023862:184023997:+@1:184041291:184041432:+@1:184041961:184043344:+	0.76	0.57	0.89	0.13	0.04	0.27	0.63	1000000000000	('1:184023862:184023997:+@1:184041291:184041432:+@1:184041961:184043344:+.A.up_1:184023862:184023997:+@1:184041291:184041432:+@1:184041961:184043344:+.A.se_1:184023862:184023997:+@1:184041291:184041432:+@1:184041961:184043344:+.A.dn', '1:184023862:184023997:+@1:184041291:184041432:+@1:184041961:184043344:+.B.up_1:184023862:184023997:+@1:184041291:184041432:+@1:184041961:184043344:+.B.dn')	(0,0):150,(0,1):3,(1,0):34,(1,1):231	0:220,1:48	(0,0):152,(0,1):5,(1,0):3,(1,1):234	0:44,1:198	1	+	(184023862, 184023862)	(184043344, 184043344)
SE	MPZL1	1:167742473:167742605:+@1:167745301:167745403:+@1:167757057:167761156:+	0.87	0.68	0.97	0.25	0.06	0.53	0.62	5685.12	('1:167742473:167742605:+@1:167745301:167745403:+@1:167757057:167761156:+.A.up_1:167742473:167742605:+@1:167745301:167745403:+@1:167757057:167761156:+.A.se_1:167742473:167742605:+@1:167745301:167745403:+@1:167757057:167761156:+.A.dn', '1:167742473:167742605:+@1:167745301:167745403:+@1:167757057:167761156:+.B.up_1:167742473:167742605:+@1:167745301:167745403:+@1:167757057:167761156:+.B.dn')	(0,0):35,(0,1):1,(1,0):20,(1,1):211	0:213,1:19	(0,0):40,(0,1):5,(1,0):2,(1,1):151	0:52,1:106	1	+	(167742473, 167742473)	(167761156, 167761156)
SE	RASSF1	3:50377987:50378367:-@3:50375336:50375454:-@3:50369481:50369585:-	0.67	0.49	0.86	0.06	0.02	0.13	0.61	1000000000000	('3:50377987:50378367:-@3:50375336:50375454:-@3:50369481:50369585:-.A.dn_3:50377987:50378367:-@3:50375336:50375454:-@3:50369481:50369585:-.A.se_3:50377987:50378367:-@3:50375336:50375454:-@3:50369481:50369585:-.A.up', '3:50377987:50378367:-@3:50375336:50375454:-@3:50369481:50369585:-.B.dn_3:50377987:50378367:-@3:50375336:50375454:-@3:50369481:50369585:-.B.up')	(0,0):925,(0,1):3,(1,0):27,(1,1):32	0:52,1:10	(0,0):1151,(0,1):12,(1,0):2,(1,1):48	0:3,1:59	3	-	(50369481, 50369481)	(50378367, 50378367)
SE	PICALM	11:85707869:85707972:-@11:85701293:85701442:-@11:85694909:85695016:-	0.79	0.43	0.98	0.2	0.1	0.34	0.59	162.86	('11:85707869:85707972:-@11:85701293:85701442:-@11:85694909:85695016:-.A.dn_11:85707869:85707972:-@11:85701293:85701442:-@11:85694909:85695016:-.A.se_11:85707869:85707972:-@11:85701293:85701442:-@11:85694909:85695016:-.A.up', '11:85707869:85707972:-@11:85701293:85701442:-@11:85694909:85695016:-.B.dn_11:85707869:85707972:-@11:85701293:85701442:-@11:85694909:85695016:-.B.up')	(0,0):438,(1,0):20	00:20:00	(0,0):491,(0,1):9,(1,0):22	0:22,1:9	11	-	(85694909, 85694909)	(85707972, 85707972)
SE	MPHOSPH9	12:123714808:123715069:-@12:123712093:123712163:-@12:123707585:123707674:-	0.75	0.48	0.93	0.16	0.05	0.37	0.59	51.91	('12:123714808:123715069:-@12:123712093:123712163:-@12:123707585:123707674:-.A.dn_12:123714808:123715069:-@12:123712093:123712163:-@12:123707585:123707674:-.A.se_12:123714808:123715069:-@12:123712093:123712163:-@12:123707585:123707674:-.A.up', '12:123714808:123715069:-@12:123712093:123712163:-@12:123707585:123707674:-.B.dn_12:123714808:123715069:-@12:123712093:123712163:-@12:123707585:123707674:-…	(0,0):27,(0,1):1,(1,0):14,(1,1):6	0:19,1:2	(0,0):62,(0,1):9,(1,0):3,(1,1):7	0:3,1:16	12	-	(123707585, 123707585)	(123715069, 123715069)
SE	FAM211B	22:24988830:24989035:-@22:24988184:24988390:-@22:24985789:24985917:-	0.71	0.39	0.95	0.15	0.05	0.32	0.56	672.79	('22:24988830:24989035:-@22:24988184:24988390:-@22:24985789:24985917:-.A.dn_22:24988830:24989035:-@22:24988184:24988390:-@22:24985789:24985917:-.A.se_22:24988830:24989035:-@22:24988184:24988390:-@22:24985789:24985917:-.A.up', '22:24988830:24989035:-@22:24988184:24988390:-@22:24985789:24985917:-.B.dn_22:24988830:24989035:-@22:24988184:24988390:-@22:24985789:24985917:-.B.up')	(0,0):21,(1,0):6	00:06:00	(0,0):13,(0,1):7,(1,0):3	0:3,1:7	22	-	(24985789, 24985789)	(24989035, 24989035)
SE	PAK4	19:39616420:39616559:+@19:39658870:39658942:+@19:39660172:39660397:+	0.98	0.93	1	0.43	0.34	0.53	0.55	1000000000000	('19:39616420:39616559:+@19:39658870:39658942:+@19:39660172:39660397:+.A.up_19:39616420:39616559:+@19:39658870:39658942:+@19:39660172:39660397:+.A.se_19:39616420:39616559:+@19:39658870:39658942:+@19:39660172:39660397:+.A.dn', '19:39616420:39616559:+@19:39658870:39658942:+@19:39660172:39660397:+.B.up_19:39616420:39616559:+@19:39658870:39658942:+@19:39660172:39660397:+.B.dn')	(0,0):197,(1,0):79,(1,1):3	0.0569444	(0,0):264,(0,1):38,(1,0):55,(1,1):14	0:62,1:45	19	+	(39616420, 39616420)	(39660397, 39660397)
SE	ZNF74	22:20748405:20748952:+@22:20749623:20749708:+@22:20754922:20755048:+	0.63	0.32	0.86	0.08	0.01	0.25	0.55	19.66	('22:20748405:20748952:+@22:20749623:20749708:+@22:20754922:20755048:+.A.up_22:20748405:20748952:+@22:20749623:20749708:+@22:20754922:20755048:+.A.se_22:20748405:20748952:+@22:20749623:20749708:+@22:20754922:20755048:+.A.dn', '22:20748405:20748952:+@22:20749623:20749708:+@22:20754922:20755048:+.B.up_22:20748405:20748952:+@22:20749623:20749708:+@22:20754922:20755048:+.B.dn')	(0,0):23,(0,1):2,(1,0):8,(1,1):14	0:18,1:6	(0,0):18,(0,1):9,(1,1):10	0:0,1:19	22	+	(20748405, 20748405)	(20755048, 20755048)
SE	PAK4	19:39616420:39616559:+@19:39658870:39658952:+@19:39660172:39660397:+	0.93	0.76	0.99	0.39	0.3	0.49	0.54	1000000000000	('19:39616420:39616559:+@19:39658870:39658952:+@19:39660172:39660397:+.A.up_19:39616420:39616559:+@19:39658870:39658952:+@19:39660172:39660397:+.A.se_19:39616420:39616559:+@19:39658870:39658952:+@19:39660172:39660397:+.A.dn', '19:39616420:39616559:+@19:39658870:39658952:+@19:39660172:39660397:+.B.up_19:39616420:39616559:+@19:39658870:39658952:+@19:39660172:39660397:+.B.dn')	(0,0):243,(1,0):33,(1,1):3	00:36:00	(0,0):269,(0,1):38,(1,0):50,(1,1):14	0:55,1:47	19	+	(39616420, 39616420)	(39660397, 39660397)
SE	CNOT1	16:58663632:58663790:-@16:58658557:58658698:-@16:58657186:58657313:-	0.68	0.32	0.99	0.14	0.02	0.3	0.54	11.17	('16:58663632:58663790:-@16:58658557:58658698:-@16:58657186:58657313:-.A.dn_16:58663632:58663790:-@16:58658557:58658698:-@16:58657186:58657313:-.A.se_16:58663632:58663790:-@16:58658557:58658698:-@16:58657186:58657313:-.A.up', '16:58663632:58663790:-@16:58658557:58658698:-@16:58657186:58657313:-.B.dn_16:58663632:58663790:-@16:58658557:58658698:-@16:58657186:58657313:-.B.up')	(0,0):69,(1,0):7	00:07:00	(0,0):139,(0,1):7,(1,0):3	0:3,1:7	16	-	(58657186, 58657186)	(58663790, 58663790)
SE	ABCC4	13:95953495:95953687:-@13:95921564:95921676:-@13:95918366:95918518:-	0.77	0.4	0.99	0.25	0.12	0.42	0.52	16.17	('13:95953495:95953687:-@13:95921564:95921676:-@13:95918366:95918518:-.A.dn_13:95953495:95953687:-@13:95921564:95921676:-@13:95918366:95918518:-.A.se_13:95953495:95953687:-@13:95921564:95921676:-@13:95918366:95918518:-.A.up', '13:95953495:95953687:-@13:95921564:95921676:-@13:95918366:95918518:-.B.dn_13:95953495:95953687:-@13:95921564:95921676:-@13:95918366:95918518:-.B.up')	(0,0):183,(1,0):4	00:04:00	(0,0):151,(0,1):13,(1,0):10,(1,1):2	0:11,1:14	13	-	(95918366, 95918366)	(95953687, 95953687)
SE	RP11-252A24.2	16:74384515:74384636:-@16:74383640:74383757:-@16:74382765:74382913:-	0.83	0.5	0.99	0.31	0.12	0.57	0.52	30.7	('16:74384515:74384636:-@16:74383640:74383757:-@16:74382765:74382913:-.A.dn_16:74384515:74384636:-@16:74383640:74383757:-@16:74382765:74382913:-.A.se_16:74384515:74384636:-@16:74383640:74383757:-@16:74382765:74382913:-.A.up', '16:74384515:74384636:-@16:74383640:74383757:-@16:74382765:74382913:-.B.dn_16:74384515:74384636:-@16:74383640:74383757:-@16:74382765:74382913:-.B.up')	(0,0):14,(1,0):14	00:14:00	(0,0):12,(0,1):5,(1,0):7	0:7,1:5	16	-	(74382765, 74382765)	(74384636, 74384636)
SE	RRNAD1	1:156703169:156703312:+@1:156703801:156703844:+@1:156705517:156705701:+	0.74	0.5	0.91	0.24	0.08	0.47	0.5	22.87	('1:156703169:156703312:+@1:156703801:156703844:+@1:156705517:156705701:+.A.up_1:156703169:156703312:+@1:156703801:156703844:+@1:156705517:156705701:+.A.se_1:156703169:156703312:+@1:156703801:156703844:+@1:156705517:156705701:+.A.dn', '1:156703169:156703312:+@1:156703801:156703844:+@1:156705517:156705701:+.B.up_1:156703169:156703312:+@1:156703801:156703844:+@1:156705517:156705701:+.B.dn')	(0,0):216,(0,1):2,(1,0):11,(1,1):1	0:12,1:2	(0,0):235,(0,1):9,(1,0):3	0:3,1:9	1	+	(156703169, 156703169)	(156705701, 156705701)
SE	KIF23	15:69715498:69715668:+@15:69717621:69717662:+@15:69718409:69718521:+	0.6	0.3	0.97	0.1	0.03	0.28	0.5	15.97	('15:69715498:69715668:+@15:69717621:69717662:+@15:69718409:69718521:+.A.up_15:69715498:69715668:+@15:69717621:69717662:+@15:69718409:69718521:+.A.se_15:69715498:69715668:+@15:69717621:69717662:+@15:69718409:69718521:+.A.dn', '15:69715498:69715668:+@15:69717621:69717662:+@15:69718409:69718521:+.B.up_15:69715498:69715668:+@15:69717621:69717662:+@15:69718409:69718521:+.B.dn')	(0,0):96,(0,1):2,(1,0):5	0:5,1:2	(0,0):57,(0,1):11,(1,0):1	0:1,1:11	15	+	(69715498, 69715498)	(69718521, 69718521)
SE	EDC3	15:74988221:74988386:-@15:74979432:74979520:-@15:74967302:74967483:-	0.65	0.31	0.89	0.15	0.06	0.28	0.5	42.14	('15:74988221:74988386:-@15:74979432:74979520:-@15:74967302:74967483:-.A.dn_15:74988221:74988386:-@15:74979432:74979520:-@15:74967302:74967483:-.A.se_15:74988221:74988386:-@15:74979432:74979520:-@15:74967302:74967483:-.A.up', '15:74988221:74988386:-@15:74979432:74979520:-@15:74967302:74967483:-.B.dn_15:74988221:74988386:-@15:74979432:74979520:-@15:74967302:74967483:-.B.up')	(0,0):72,(0,1):1,(1,0):7	0:7,1:1	(0,0):65,(0,1):17,(1,0):5	0:5,1:17	15	-	(74967302, 74967302)	(74988386, 74988386)
SE	RFX2	19:6039991:6040252:-@19:6026174:6026248:-@19:6016101:6016282:-	0.79	0.57	0.95	0.29	0.13	0.5	0.5	59.16	('19:6039991:6040252:-@19:6026174:6026248:-@19:6016101:6016282:-.A.dn_19:6039991:6040252:-@19:6026174:6026248:-@19:6016101:6016282:-.A.se_19:6039991:6040252:-@19:6026174:6026248:-@19:6016101:6016282:-.A.up', '19:6039991:6040252:-@19:6026174:6026248:-@19:6016101:6016282:-.B.dn_19:6039991:6040252:-@19:6026174:6026248:-@19:6016101:6016282:-.B.up')	(0,0):48,(0,1):1,(1,0):13,(1,1):1	0:14,1:1	(0,0):50,(0,1):3,(1,0):5,(1,1):12	0:8,1:12	19	-	(6016101, 6016101)	(6040252, 6040252)
SE	MIR22HG	17:1619424:1619566:-@17:1617665:1617747:-@17:1616997:1617308:-	0.76	0.49	0.94	0.27	0.08	0.58	0.49	11.24	('17:1619424:1619566:-@17:1617665:1617747:-@17:1616997:1617308:-.A.dn_17:1619424:1619566:-@17:1617665:1617747:-@17:1616997:1617308:-.A.se_17:1619424:1619566:-@17:1617665:1617747:-@17:1616997:1617308:-.A.up', '17:1619424:1619566:-@17:1617665:1617747:-@17:1616997:1617308:-.B.dn_17:1619424:1619566:-@17:1617665:1617747:-@17:1616997:1617308:-.B.up')	(0,0):15,(0,1):2,(1,0):14,(1,1):2	0:16,1:2	(0,0):18,(0,1):6,(1,0):3,(1,1):5	0:4,1:10	17	-	(1616997, 1616997)	(1619566, 1619566)
SE	SYNRG	17:35880641:35880751:-@17:35880282:35880317:-@17:35874900:35879174:-	0.86	0.67	0.98	0.37	0.22	0.54	0.49	13660.4	('17:35880641:35880751:-@17:35880282:35880317:-@17:35874900:35879174:-.A.dn_17:35880641:35880751:-@17:35880282:35880317:-@17:35874900:35879174:-.A.se_17:35880641:35880751:-@17:35880282:35880317:-@17:35874900:35879174:-.A.up', '17:35880641:35880751:-@17:35880282:35880317:-@17:35874900:35879174:-.B.dn_17:35880641:35880751:-@17:35880282:35880317:-@17:35874900:35879174:-.B.up')	(0,0):62,(0,1):1,(1,0):12,(1,1):257	0:261,1:9	(0,0):89,(0,1):18,(1,0):11,(1,1):280	0:136,1:173	17	-	(35874900, 35874900)	(35880751, 35880751)
SE	TNRC6B	22:40660692:40663040:+@22:40666126:40666284:+@22:40669429:40669604:+	0.86	0.68	0.98	0.38	0.18	0.64	0.48	22.8	('22:40660692:40663040:+@22:40666126:40666284:+@22:40669429:40669604:+.A.up_22:40660692:40663040:+@22:40666126:40666284:+@22:40669429:40669604:+.A.se_22:40660692:40663040:+@22:40666126:40666284:+@22:40669429:40669604:+.A.dn', '22:40660692:40663040:+@22:40666126:40666284:+@22:40669429:40669604:+.B.up_22:40660692:40663040:+@22:40666126:40666284:+@22:40669429:40669604:+.B.dn')	(0,0):25,(0,1):1,(1,0):19,(1,1):149	0:147,1:22	(0,0):35,(0,1):5,(1,0):8,(1,1):180	0:82,1:111	22	+	(40660692, 40660692)	(40669604, 40669604)
SE	MPHOSPH9	12:123714808:123715069:-@12:123712010:123712163:-@12:123707585:123707674:-	0.72	0.45	0.94	0.24	0.12	0.43	0.48	41.82	('12:123714808:123715069:-@12:123712010:123712163:-@12:123707585:123707674:-.A.dn_12:123714808:123715069:-@12:123712010:123712163:-@12:123707585:123707674:-.A.se_12:123714808:123715069:-@12:123712010:123712163:-@12:123707585:123707674:-.A.up', '12:123714808:123715069:-@12:123712010:123712163:-@12:123707585:123707674:-.B.dn_12:123714808:123715069:-@12:123712010:123712163:-@12:123707585:123707674:-…	(0,0):21,(0,1):1,(1,0):20,(1,1):6	0:26,1:1	(0,0):54,(0,1):9,(1,0):11,(1,1):7	0:14,1:13	12	-	(123707585, 123707585)	(123715069, 123715069)
SE	ZNF468	19:53352340:53352466:-@19:53348432:53348549:-@19:53341785:53345404:-	0.58	0.32	0.87	0.1	0	0.24	0.48	17.93	('19:53352340:53352466:-@19:53348432:53348549:-@19:53341785:53345404:-.A.dn_19:53352340:53352466:-@19:53348432:53348549:-@19:53341785:53345404:-.A.se_19:53352340:53352466:-@19:53348432:53348549:-@19:53341785:53345404:-.A.up', '19:53352340:53352466:-@19:53348432:53348549:-@19:53341785:53345404:-.B.dn_19:53352340:53352466:-@19:53348432:53348549:-@19:53341785:53345404:-.B.up')	(0,0):41,(0,1):3,(1,0):8,(1,1):243	0:110,1:144	(0,0):52,(0,1):12,(1,0):1,(1,1):234	0:24,1:223	19	-	(53341785, 53341785)	(53352466, 53352466)
SE	BTN3A2	6:26370550:26370831:+@6:26373125:26373325:+@6:26373504:26373524:+	0.89	0.66	1	0.42	0.24	0.74	0.47	13.74	('6:26370550:26370831:+@6:26373125:26373325:+@6:26373504:26373524:+.A.up_6:26370550:26370831:+@6:26373125:26373325:+@6:26373504:26373524:+.A.se_6:26370550:26370831:+@6:26373125:26373325:+@6:26373504:26373524:+.A.dn', '6:26370550:26370831:+@6:26373125:26373325:+@6:26373504:26373524:+.B.up_6:26370550:26370831:+@6:26373125:26373325:+@6:26373504:26373524:+.B.dn')	(0,0):52,(1,0):33,(1,1):4	00:37:00	(0,0):59,(0,1):1,(1,0):19,(1,1):10	0:23,1:7	6	+	(26370550, 26370550)	(26373524, 26373524)
SE	MMS22L	6:97720580:97720757:-@6:97717983:97718159:-@6:97717778:97717868:-	0.55	0.26	0.83	0.08	0.02	0.18	0.47	133.44	('6:97720580:97720757:-@6:97717983:97718159:-@6:97717778:97717868:-.A.dn_6:97720580:97720757:-@6:97717983:97718159:-@6:97717778:97717868:-.A.se_6:97720580:97720757:-@6:97717983:97718159:-@6:97717778:97717868:-.A.up', '6:97720580:97720757:-@6:97717983:97718159:-@6:97717778:97717868:-.B.dn_6:97720580:97720757:-@6:97717983:97718159:-@6:97717778:97717868:-.B.up')	(0,0):75,(0,1):2,(1,0):12	0:12,1:2	(0,0):106,(0,1):11,(1,0):4	0:4,1:11	6	-	(97717778, 97717778)	(97720757, 97720757)
SE	CHD3	17:7812461:7812656:+@17:7813757:7813909:+@17:7814165:7814291:+	0.82	0.62	0.96	0.36	0.23	0.5	0.46	1360.8	('17:7812461:7812656:+@17:7813757:7813909:+@17:7814165:7814291:+.A.up_17:7812461:7812656:+@17:7813757:7813909:+@17:7814165:7814291:+.A.se_17:7812461:7812656:+@17:7813757:7813909:+@17:7814165:7814291:+.A.dn', '17:7812461:7812656:+@17:7813757:7813909:+@17:7814165:7814291:+.B.up_17:7812461:7812656:+@17:7813757:7813909:+@17:7814165:7814291:+.B.dn')	(0,0):464,(0,1):1,(1,0):29,(1,1):1	0:30,1:1	(0,0):518,(0,1):18,(1,0):32	0:32,1:18	17	+	(7812461, 7812461)	(7814291, 7814291)
SE	HMGXB4	22:35659789:35659867:+@22:35659975:35660089:+@22:35660641:35661596:+	0.76	0.6	0.91	0.31	0.17	0.47	0.45	2162.98	('22:35659789:35659867:+@22:35659975:35660089:+@22:35660641:35661596:+.A.up_22:35659789:35659867:+@22:35659975:35660089:+@22:35660641:35661596:+.A.se_22:35659789:35659867:+@22:35659975:35660089:+@22:35660641:35661596:+.A.dn', '22:35659789:35659867:+@22:35659975:35660089:+@22:35660641:35661596:+.B.up_22:35659789:35659867:+@22:35659975:35660089:+@22:35660641:35661596:+.B.dn')	(0,0):78,(0,1):5,(1,0):35,(1,1):129	0:151,1:18	(0,0):73,(0,1):10,(1,0):11,(1,1):150	0:40,1:131	22	+	(35659789, 35659789)	(35661596, 35661596)
SE	ZKSCAN3	6:28317691:28317844:+@6:28318049:28318165:+@6:28327302:28327765:+	0.58	0.37	0.82	0.14	0.08	0.2	0.44	6236.21	('6:28317691:28317844:+@6:28318049:28318165:+@6:28327302:28327765:+.A.up_6:28317691:28317844:+@6:28318049:28318165:+@6:28327302:28327765:+.A.se_6:28317691:28317844:+@6:28318049:28318165:+@6:28327302:28327765:+.A.dn', '6:28317691:28317844:+@6:28318049:28318165:+@6:28327302:28327765:+.B.up_6:28317691:28317844:+@6:28318049:28318165:+@6:28327302:28327765:+.B.dn')	(0,0):175,(1,0):21,(1,1):98	0:100,1:19	(0,0):202,(0,1):77,(1,0):23,(1,1):142	0:38,1:204	6	+	(28317691, 28317691)	(28327765, 28327765)
SE	LGALS8	1:236687270:236687361:+@1:236688724:236688845:+@1:236689268:236689415:+	0.5	0.18	0.82	0.07	0.02	0.15	0.43	12.24	('1:236687270:236687361:+@1:236688724:236688845:+@1:236689268:236689415:+.A.up_1:236687270:236687361:+@1:236688724:236688845:+@1:236689268:236689415:+.A.se_1:236687270:236687361:+@1:236688724:236688845:+@1:236689268:236689415:+.A.dn', '1:236687270:236687361:+@1:236688724:236688845:+@1:236689268:236689415:+.B.up_1:236687270:236687361:+@1:236688724:236688845:+@1:236689268:236689415:+.B.dn')	(0,0):68,(0,1):1,(1,0):3	0:3,1:1	(0,0):102,(0,1):11,(1,0):3	0:3,1:11	1	+	(236687270, 236687270)	(236689415, 236689415)
SE	MGA	15:42032251:42032401:+@15:42034744:42035370:+@15:42040835:42041125:+	0.95	0.83	1	0.54	0.42	0.69	0.41	37016.3	('15:42032251:42032401:+@15:42034744:42035370:+@15:42040835:42041125:+.A.up_15:42032251:42032401:+@15:42034744:42035370:+@15:42040835:42041125:+.A.se_15:42032251:42032401:+@15:42034744:42035370:+@15:42040835:42041125:+.A.dn', '15:42032251:42032401:+@15:42034744:42035370:+@15:42040835:42041125:+.B.up_15:42032251:42032401:+@15:42034744:42035370:+@15:42040835:42041125:+.B.dn')	(0,0):108,(1,0):124,(1,1):8	0:131,1:1	(0,0):127,(0,1):14,(1,0):113,(1,1):11	0:118,1:20	15	+	(42032251, 42032251)	(42041125, 42041125)
SE	FAHD2A	2:96068469:96068740:+@2:96071025:96071150:+@2:96071301:96071551:+	0.73	0.57	0.86	0.33	0.18	0.5	0.4	57.69	('2:96068469:96068740:+@2:96071025:96071150:+@2:96071301:96071551:+.A.up_2:96068469:96068740:+@2:96071025:96071150:+@2:96071301:96071551:+.A.se_2:96068469:96068740:+@2:96071025:96071150:+@2:96071301:96071551:+.A.dn', '2:96068469:96068740:+@2:96071025:96071150:+@2:96071301:96071551:+.B.up_2:96068469:96068740:+@2:96071025:96071150:+@2:96071301:96071551:+.B.dn')	(0,0):113,(0,1):6,(1,0):30,(1,1):5	0:34,1:7	(0,0):126,(0,1):15,(1,0):12,(1,1):6	0:13,1:20	2	+	(96068469, 96068469)	(96071551, 96071551)
SE	WARS	14:100842597:100842680:-@14:100840473:100840581:-@14:100835424:100835595:-	0.63	0.35	0.89	0.23	0.13	0.36	0.4	10.38	('14:100842597:100842680:-@14:100840473:100840581:-@14:100835424:100835595:-.A.dn_14:100842597:100842680:-@14:100840473:100840581:-@14:100835424:100835595:-.A.se_14:100842597:100842680:-@14:100840473:100840581:-@14:100835424:100835595:-.A.up', '14:100842597:100842680:-@14:100840473:100840581:-@14:100835424:100835595:-.B.dn_14:100842597:100842680:-@14:100840473:100840581:-@14:100835424:100835595:-…	(0,0):1185,(0,1):2,(1,0):18,(1,1):1	0:19,1:2	(0,0):1107,(0,1):17,(1,0):21,(1,1):2	0:21,1:19	14	-	(100835424, 100835424)	(100842680, 100842680)
SE	SPATS2	12:49760688:49761370:+@12:49765011:49765073:+@12:49854553:49854820:+	0.89	0.76	0.97	0.5	0.38	0.62	0.39	24968.3	('12:49760688:49761370:+@12:49765011:49765073:+@12:49854553:49854820:+.A.up_12:49760688:49761370:+@12:49765011:49765073:+@12:49854553:49854820:+.A.se_12:49760688:49761370:+@12:49765011:49765073:+@12:49854553:49854820:+.A.dn', '12:49760688:49761370:+@12:49765011:49765073:+@12:49854553:49854820:+.B.up_12:49760688:49761370:+@12:49765011:49765073:+@12:49854553:49854820:+.B.dn')	(0,0):95,(0,1):2,(1,0):28,(1,1):6	0:34,1:2	(0,0):71,(0,1):34,(1,0):38,(1,1):10	0:44,1:38	12	+	(49760688, 49760688)	(49854820, 49854820)
SE	DGUOK	2:74153953:74154179:+@2:74166037:74166149:+@2:74173846:74174033:+	0.76	0.67	0.85	0.37	0.31	0.44	0.39	1000000000000	('2:74153953:74154179:+@2:74166037:74166149:+@2:74173846:74174033:+.A.up_2:74153953:74154179:+@2:74166037:74166149:+@2:74173846:74174033:+.A.se_2:74153953:74154179:+@2:74166037:74166149:+@2:74173846:74174033:+.A.dn', '2:74153953:74154179:+@2:74166037:74166149:+@2:74173846:74174033:+.B.up_2:74153953:74154179:+@2:74166037:74166149:+@2:74173846:74174033:+.B.dn')	(0,0):201,(0,1):17,(1,0):113,(1,1):1	0:114,1:17	(0,0):207,(0,1):99,(1,0):114,(1,1):1	0:115,1:99	2	+	(74153953, 74153953)	(74174033, 74174033)
SE	RBCK1	20:388709:389423:+@20:390525:390669:+@20:398170:398263:+	0.87	0.68	0.99	0.48	0.33	0.63	0.39	19.6	('20:388709:389423:+@20:390525:390669:+@20:398170:398263:+.A.up_20:388709:389423:+@20:390525:390669:+@20:398170:398263:+.A.se_20:388709:389423:+@20:390525:390669:+@20:398170:398263:+.A.dn', '20:388709:389423:+@20:390525:390669:+@20:398170:398263:+.B.up_20:388709:389423:+@20:390525:390669:+@20:398170:398263:+.B.dn')	(0,0):180,(1,0):72,(1,1):271	0:337,1:6	(0,0):184,(0,1):2,(1,0):40,(1,1):288	0:172,1:158	20	+	(388709, 388709)	(398263, 398263)
SE	DUS2	16:68056847:68057254:+@16:68059318:68059397:+@16:68071909:68072052:+	0.92	0.78	1	0.54	0.27	0.8	0.38	19.58	('16:68056847:68057254:+@16:68059318:68059397:+@16:68071909:68072052:+.A.up_16:68056847:68057254:+@16:68059318:68059397:+@16:68071909:68072052:+.A.se_16:68056847:68057254:+@16:68059318:68059397:+@16:68071909:68072052:+.A.dn', '16:68056847:68057254:+@16:68059318:68059397:+@16:68071909:68072052:+.B.up_16:68056847:68057254:+@16:68059318:68059397:+@16:68071909:68072052:+.B.dn')	(0,0):220,(1,0):27,(1,1):20	0:46,1:1	(0,0):281,(0,1):2,(1,0):8,(1,1):33	0:25,1:18	16	+	(68056847, 68056847)	(68072052, 68072052)
SE	HERC2P2	15:23356106:23356220:-@15:23349618:23349749:-@15:23338853:23339028:-	0.61	0.37	0.9	0.23	0.14	0.33	0.38	25.49	('15:23356106:23356220:-@15:23349618:23349749:-@15:23338853:23339028:-.A.dn_15:23356106:23356220:-@15:23349618:23349749:-@15:23338853:23339028:-.A.se_15:23356106:23356220:-@15:23349618:23349749:-@15:23338853:23339028:-.A.up', '15:23356106:23356220:-@15:23349618:23349749:-@15:23338853:23339028:-.B.dn_15:23356106:23356220:-@15:23349618:23349749:-@15:23338853:23339028:-.B.up')	(0,0):405,(0,1):3,(1,0):16	0:16,1:3	(0,0):386,(0,1):24,(1,0):26,(1,1):1	0:27,1:24	15	-	(23338853, 23338853)	(23356220, 23356220)
SE	SRSF10	1:24298340:24298502:-@1:24298063:24298113:-@1:24292937:24294213:-	0.79	0.69	0.87	0.43	0.28	0.6	0.36	153.85	('1:24298340:24298502:-@1:24298063:24298113:-@1:24292937:24294213:-.A.dn_1:24298340:24298502:-@1:24298063:24298113:-@1:24292937:24294213:-.A.se_1:24298340:24298502:-@1:24298063:24298113:-@1:24292937:24294213:-.A.up', '1:24298340:24298502:-@1:24298063:24298113:-@1:24292937:24294213:-.B.dn_1:24298340:24298502:-@1:24298063:24298113:-@1:24292937:24294213:-.B.up')	(0,0):2664,(0,1):11,(1,0):75,(1,1):815	0:720,1:181	(0,0):2955,(0,1):8,(1,0):21,(1,1):780	0:325,1:484	1	-	(24292937, 24292937)	(24298502, 24298502)
SE	WARS	14:100842597:100842680:-@14:100841620:100841883:-@14:100835424:100835595:-	0.9	0.8	0.98	0.55	0.44	0.67	0.35	1.18599e+06	('14:100842597:100842680:-@14:100841620:100841883:-@14:100835424:100835595:-.A.dn_14:100842597:100842680:-@14:100841620:100841883:-@14:100835424:100835595:-.A.se_14:100842597:100842680:-@14:100841620:100841883:-@14:100835424:100835595:-.A.up', '14:100842597:100842680:-@14:100841620:100841883:-@14:100835424:100835595:-.B.dn_14:100842597:100842680:-@14:100841620:100841883:-@14:100835424:100835595:-…	(0,0):895,(0,1):2,(1,0):308,(1,1):1	0:309,1:2	(0,0):883,(0,1):17,(1,0):245,(1,1):2	0:247,1:17	14	-	(100835424, 100835424)	(100842680, 100842680)
SE	NIPA2	15:23033278:23033413:-@15:23027801:23027922:-@15:23021198:23021429:-	0.76	0.6	0.9	0.41	0.28	0.55	0.35	79.09	('15:23033278:23033413:-@15:23027801:23027922:-@15:23021198:23021429:-.A.dn_15:23033278:23033413:-@15:23027801:23027922:-@15:23021198:23021429:-.A.se_15:23033278:23033413:-@15:23027801:23027922:-@15:23021198:23021429:-.A.up', '15:23033278:23033413:-@15:23027801:23027922:-@15:23021198:23021429:-.B.dn_15:23033278:23033413:-@15:23027801:23027922:-@15:23021198:23021429:-.B.up')	(0,0):286,(0,1):5,(1,0):44,(1,1):5	0:49,1:5	(0,0):273,(0,1):16,(1,0):32,(1,1):11	0:37,1:22	15	-	(23021198, 23021198)	(23033413, 23033413)
SE	WIPI1	17:66453483:66453653:-@17:66449051:66449133:-@17:66446869:66447038:-	0.9	0.74	0.98	0.55	0.35	0.72	0.35	16.63	('17:66453483:66453653:-@17:66449051:66449133:-@17:66446869:66447038:-.A.dn_17:66453483:66453653:-@17:66449051:66449133:-@17:66446869:66447038:-.A.se_17:66453483:66453653:-@17:66449051:66449133:-@17:66446869:66447038:-.A.up', '17:66453483:66453653:-@17:66449051:66449133:-@17:66446869:66447038:-.B.dn_17:66453483:66453653:-@17:66449051:66449133:-@17:66446869:66447038:-.B.up')	(0,0):45,(1,0):22	00:22:00	(0,0):59,(0,1):7,(1,0):20,(1,1):2	0:21,1:8	17	-	(66446869, 66446869)	(66453653, 66453653)
SE	KAT6A	8:41909419:41909505:-@8:41907138:41907225:-@8:41905896:41906820:-	0.46	0.31	0.6	0.11	0.04	0.24	0.35	25.2	('8:41909419:41909505:-@8:41907138:41907225:-@8:41905896:41906820:-.A.dn_8:41909419:41909505:-@8:41907138:41907225:-@8:41905896:41906820:-.A.se_8:41909419:41909505:-@8:41907138:41907225:-@8:41905896:41906820:-.A.up', '8:41909419:41909505:-@8:41907138:41907225:-@8:41905896:41906820:-.B.dn_8:41909419:41909505:-@8:41907138:41907225:-@8:41905896:41906820:-.B.up')	(0,0):88,(0,1):18,(1,0):25,(1,1):133	0:87,1:89	(0,0):80,(0,1):18,(1,0):3,(1,1):136	0:25,1:132	8	-	(41905896, 41905896)	(41909505, 41909505)
SE	SLC39A9	14:69890811:69890919:+@14:69908549:69908689:+@14:69908786:69908983:+	0.4	0.14	0.72	0.06	0.02	0.13	0.34	10.53	('14:69890811:69890919:+@14:69908549:69908689:+@14:69908786:69908983:+.A.up_14:69890811:69890919:+@14:69908549:69908689:+@14:69908786:69908983:+.A.se_14:69890811:69890919:+@14:69908549:69908689:+@14:69908786:69908983:+.A.dn', '14:69890811:69890919:+@14:69908549:69908689:+@14:69908786:69908983:+.B.up_14:69890811:69890919:+@14:69908549:69908689:+@14:69908786:69908983:+.B.dn')	(0,0):101,(0,1):3,(1,0):6	0:6,1:3	(0,0):96,(0,1):16,(1,0):3,(1,1):3	0:3,1:19	14	+	(69890811, 69890811)	(69908983, 69908983)
SE	LRRCC1	8:86019323:86019634:+@8:86021830:86022035:+@8:86022350:86022415:+	0.93	0.8	1	0.6	0.41	0.8	0.33	10.62	('8:86019323:86019634:+@8:86021830:86022035:+@8:86022350:86022415:+.A.up_8:86019323:86019634:+@8:86021830:86022035:+@8:86022350:86022415:+.A.se_8:86019323:86019634:+@8:86021830:86022035:+@8:86022350:86022415:+.A.dn', '8:86019323:86019634:+@8:86021830:86022035:+@8:86022350:86022415:+.B.up_8:86019323:86019634:+@8:86021830:86022035:+@8:86022350:86022415:+.B.dn')	(0,0):61,(1,0):35	00:35:00	(0,0):36,(0,1):5,(1,0):24	0:24,1:5	8	+	(86019323, 86019323)	(86022415, 86022415)
SE	ORAI3	16:30960405:30960838:+@16:30964506:30964781:+@16:30967521:30967832:+	0.91	0.78	0.99	0.59	0.49	0.7	0.32	46.13	('16:30960405:30960838:+@16:30964506:30964781:+@16:30967521:30967832:+.A.up_16:30960405:30960838:+@16:30964506:30964781:+@16:30967521:30967832:+.A.se_16:30960405:30960838:+@16:30964506:30964781:+@16:30967521:30967832:+.A.dn', '16:30960405:30960838:+@16:30964506:30964781:+@16:30967521:30967832:+.B.up_16:30960405:30960838:+@16:30964506:30964781:+@16:30967521:30967832:+.B.dn')	(0,0):299,(0,1):1,(1,0):71,(1,1):63	0:132,1:3	(0,0):363,(0,1):18,(1,0):73,(1,1):83	0:115,1:59	16	+	(30960405, 30960405)	(30967832, 30967832)
SE	ARID1B	6:157256600:157256710:+@6:157357969:157358010:+@6:157405796:157406039:+	0.59	0.44	0.76	0.27	0.17	0.4	0.32	38.96	('6:157256600:157256710:+@6:157357969:157358010:+@6:157405796:157406039:+.A.up_6:157256600:157256710:+@6:157357969:157358010:+@6:157405796:157406039:+.A.se_6:157256600:157256710:+@6:157357969:157358010:+@6:157405796:157406039:+.A.dn', '6:157256600:157256710:+@6:157357969:157358010:+@6:157405796:157406039:+.B.up_6:157256600:157256710:+@6:157357969:157358010:+@6:157405796:157406039:+.B.dn')	(0,0):165,(0,1):12,(1,0):25,(1,1):2	0:27,1:12	(0,0):161,(0,1):29,(1,0):15,(1,1):4	0:16,1:32	6	+	(157256600, 157256600)	(157406039, 157406039)
SE	TMBIM1	2:219154689:219154812:-@2:219150486:219150661:-@2:219146663:219146904:-	0.66	0.51	0.8	0.34	0.27	0.42	0.32	51.81	('2:219154689:219154812:-@2:219150486:219150661:-@2:219146663:219146904:-.A.dn_2:219154689:219154812:-@2:219150486:219150661:-@2:219146663:219146904:-.A.se_2:219154689:219154812:-@2:219150486:219150661:-@2:219146663:219146904:-.A.up', '2:219154689:219154812:-@2:219150486:219150661:-@2:219146663:219146904:-.B.dn_2:219154689:219154812:-@2:219150486:219150661:-@2:219146663:219146904:-.B.up')	(0,0):1969,(0,1):4,(1,0):108,(1,1):59	0:143,1:28	(0,0):1942,(0,1):1,(1,0):116,(1,1):164	0:158,1:123	2	-	(219146663, 219146663)	(219154812, 219154812)
SE	CHURC1-FNTB	14:65390709:65390844:+@14:65392725:65392798:+@14:65398856:65402084:+	0.94	0.78	1	0.63	0.48	0.79	0.31	17.96	('14:65390709:65390844:+@14:65392725:65392798:+@14:65398856:65402084:+.A.up_14:65390709:65390844:+@14:65392725:65392798:+@14:65398856:65402084:+.A.se_14:65390709:65390844:+@14:65392725:65392798:+@14:65398856:65402084:+.A.dn', '14:65390709:65390844:+@14:65392725:65392798:+@14:65398856:65402084:+.B.up_14:65390709:65390844:+@14:65392725:65392798:+@14:65398856:65402084:+.B.dn')	(0,0):284,(1,0):29,(1,1):279	0.213889	(0,0):284,(0,1):9,(1,0):22,(1,1):334	0:279,1:86	14	+	(65390709, 65390709)	(65402084, 65402084)
SE	PRMT2	21:48069487:48069651:+@21:48083295:48083466:+@21:48084207:48085155:+	0.93	0.81	0.99	0.62	0.43	0.8	0.31	13.21	('21:48069487:48069651:+@21:48083295:48083466:+@21:48084207:48085155:+.A.up_21:48069487:48069651:+@21:48083295:48083466:+@21:48084207:48085155:+.A.se_21:48069487:48069651:+@21:48083295:48083466:+@21:48084207:48085155:+.A.dn', '21:48069487:48069651:+@21:48083295:48083466:+@21:48084207:48085155:+.B.up_21:48069487:48069651:+@21:48083295:48083466:+@21:48084207:48085155:+.B.dn')	(0,0):1231,(0,1):1,(1,0):41,(1,1):69	0:110,1:1	(0,0):1202,(0,1):5,(1,0):27,(1,1):126	0:101,1:57	21	+	(48069487, 48069487)	(48085155, 48085155)
SE	SMARCA2	9:2161686:2161903:+@9:2170419:2170472:+@9:2181571:2181676:+	0.34	0.16	0.55	0.03	0	0.1	0.31	103.73	('9:2161686:2161903:+@9:2170419:2170472:+@9:2181571:2181676:+.A.up_9:2161686:2161903:+@9:2170419:2170472:+@9:2181571:2181676:+.A.se_9:2161686:2161903:+@9:2170419:2170472:+@9:2181571:2181676:+.A.dn', '9:2161686:2161903:+@9:2170419:2170472:+@9:2181571:2181676:+.B.up_9:2161686:2161903:+@9:2170419:2170472:+@9:2181571:2181676:+.B.dn')	(0,0):77,(0,1):10,(1,0):9,(1,1):3	0:11,1:11	(0,0):106,(0,1):25,(1,1):3	0:0,1:28	9	+	(2161686, 2161686)	(2181676, 2181676)
SE	SRRM1	1:24973158:24973280:+@1:24973570:24973699:+@1:24975350:24975520:+	0.5	0.31	0.71	0.2	0.11	0.32	0.3	11.96	('1:24973158:24973280:+@1:24973570:24973699:+@1:24975350:24975520:+.A.up_1:24973158:24973280:+@1:24973570:24973699:+@1:24975350:24975520:+.A.se_1:24973158:24973280:+@1:24973570:24973699:+@1:24975350:24975520:+.A.dn', '1:24973158:24973280:+@1:24973570:24973699:+@1:24975350:24975520:+.B.up_1:24973158:24973280:+@1:24973570:24973699:+@1:24975350:24975520:+.B.dn')	(0,0):329,(0,1):6,(1,0):23,(1,1):1	0:24,1:6	(0,0):317,(0,1):18,(1,0):15	0:15,1:18	1	+	(24973158, 24973158)	(24975520, 24975520)
SE	TJP2	9:71862928:71863140:+@9:71865951:71866280:+@9:71867731:71867816:+	0.88	0.74	0.96	0.58	0.45	0.7	0.3	31.64	('9:71862928:71863140:+@9:71865951:71866280:+@9:71867731:71867816:+.A.up_9:71862928:71863140:+@9:71865951:71866280:+@9:71867731:71867816:+.A.se_9:71862928:71863140:+@9:71865951:71866280:+@9:71867731:71867816:+.A.dn', '9:71862928:71863140:+@9:71865951:71866280:+@9:71867731:71867816:+.B.up_9:71862928:71863140:+@9:71865951:71866280:+@9:71867731:71867816:+.B.dn')	(0,0):573,(0,1):1,(1,0):137,(1,1):2	0:139,1:1	(0,0):686,(0,1):13,(1,0):195,(1,1):9	0:198,1:19	9	+	(71862928, 71862928)	(71867816, 71867816)
SE	WARS	14:100842597:100842680:-@14:100841620:100841740:-@14:100835424:100835595:-	0.92	0.84	0.98	0.62	0.52	0.73	0.3	47697.2	('14:100842597:100842680:-@14:100841620:100841740:-@14:100835424:100835595:-.A.dn_14:100842597:100842680:-@14:100841620:100841740:-@14:100835424:100835595:-.A.se_14:100842597:100842680:-@14:100841620:100841740:-@14:100835424:100835595:-.A.up', '14:100842597:100842680:-@14:100841620:100841740:-@14:100835424:100835595:-.B.dn_14:100842597:100842680:-@14:100841620:100841740:-@14:100835424:100835595:-…	(0,0):1039,(0,1):2,(1,0):164,(1,1):1	0:165,1:2	(0,0):996,(0,1):17,(1,0):132,(1,1):2	0:134,1:17	14	-	(100835424, 100835424)	(100842680, 100842680)
SE	FOPNL	16:15973661:15973745:-@16:15967348:15967484:-@16:15959577:15961373:-	0.93	0.82	0.98	0.63	0.5	0.78	0.3	40.77	('16:15973661:15973745:-@16:15967348:15967484:-@16:15959577:15961373:-.A.dn_16:15973661:15973745:-@16:15967348:15967484:-@16:15959577:15961373:-.A.se_16:15973661:15973745:-@16:15967348:15967484:-@16:15959577:15961373:-.A.up', '16:15973661:15973745:-@16:15967348:15967484:-@16:15959577:15961373:-.B.dn_16:15973661:15973745:-@16:15967348:15967484:-@16:15959577:15961373:-.B.up')	(0,0):319,(1,0):118,(1,1):1308	0:1413,1:13	(0,0):259,(0,1):2,(1,0):69,(1,1):1179	0:747,1:503	16	-	(15959577, 15959577)	(15973745, 15973745)
SE	EVA1C	21:33784752:33785321:+@21:33829905:33830028:+@21:33840004:33840156:+	0.37	0.2	0.58	0.08	0.02	0.18	0.29	55.27	('21:33784752:33785321:+@21:33829905:33830028:+@21:33840004:33840156:+.A.up_21:33784752:33785321:+@21:33829905:33830028:+@21:33840004:33840156:+.A.se_21:33784752:33785321:+@21:33829905:33830028:+@21:33840004:33840156:+.A.dn', '21:33784752:33785321:+@21:33829905:33830028:+@21:33840004:33840156:+.B.up_21:33784752:33785321:+@21:33829905:33830028:+@21:33840004:33840156:+.B.dn')	(0,0):312,(0,1):5,(1,0):9,(1,1):63	0:27,1:50	(0,0):322,(0,1):19,(1,0):3,(1,1):93	0:12,1:103	21	+	(33784752, 33784752)	(33840156, 33840156)
SE	IL15RA	10:6019740:6020150:-@10:6008108:6008302:-@10:6002330:6002530:-	0.91	0.78	1	0.62	0.45	0.78	0.29	13.08	('10:6019740:6020150:-@10:6008108:6008302:-@10:6002330:6002530:-.A.dn_10:6019740:6020150:-@10:6008108:6008302:-@10:6002330:6002530:-.A.se_10:6019740:6020150:-@10:6008108:6008302:-@10:6002330:6002530:-.A.up', '10:6019740:6020150:-@10:6008108:6008302:-@10:6002330:6002530:-.B.dn_10:6019740:6020150:-@10:6008108:6008302:-@10:6002330:6002530:-.B.up')	(0,0):222,(1,0):26,(1,1):18	0:42,1:2	(0,0):194,(0,1):9,(1,0):27,(1,1):8	0:31,1:13	10	-	(6002330, 6002330)	(6020150, 6020150)
SE	CHD3	17:7812461:7812656:+@17:7813746:7813909:+@17:7814165:7814291:+	0.93	0.8	1	0.65	0.53	0.75	0.28	12.48	('17:7812461:7812656:+@17:7813746:7813909:+@17:7814165:7814291:+.A.up_17:7812461:7812656:+@17:7813746:7813909:+@17:7814165:7814291:+.A.se_17:7812461:7812656:+@17:7813746:7813909:+@17:7814165:7814291:+.A.dn', '17:7812461:7812656:+@17:7813746:7813909:+@17:7814165:7814291:+.B.up_17:7812461:7812656:+@17:7813746:7813909:+@17:7814165:7814291:+.B.dn')	(0,0):404,(0,1):1,(1,0):89,(1,1):1	0:90,1:1	(0,0):424,(0,1):18,(1,0):126	0:126,1:18	17	+	(7812461, 7812461)	(7814291, 7814291)
SE	AGAP3	7:150817074:150817232:+@7:150817607:150817832:+@7:150819812:150820725:+	0.38	0.24	0.54	0.11	0.04	0.21	0.27	18.97	('7:150817074:150817232:+@7:150817607:150817832:+@7:150819812:150820725:+.A.up_7:150817074:150817232:+@7:150817607:150817832:+@7:150819812:150820725:+.A.se_7:150817074:150817232:+@7:150817607:150817832:+@7:150819812:150820725:+.A.dn', '7:150817074:150817232:+@7:150817607:150817832:+@7:150819812:150820725:+.B.up_7:150817074:150817232:+@7:150817607:150817832:+@7:150819812:150820725:+.B.dn')	(0,0):112,(0,1):14,(1,0):15,(1,1):40	0:31,1:38	(0,0):100,(0,1):16,(1,0):4,(1,1):74	0:9,1:85	7	+	(150817074, 150817074)	(150820725, 150820725)
SE	TRMU	22:46751341:46751485:+@22:46751887:46751969:+@22:46752739:46753237:+	0.98	0.93	1	0.72	0.56	0.87	0.26	32.81	('22:46751341:46751485:+@22:46751887:46751969:+@22:46752739:46753237:+.A.up_22:46751341:46751485:+@22:46751887:46751969:+@22:46752739:46753237:+.A.se_22:46751341:46751485:+@22:46751887:46751969:+@22:46752739:46753237:+.A.dn', '22:46751341:46751485:+@22:46751887:46751969:+@22:46752739:46753237:+.B.up_22:46751341:46751485:+@22:46751887:46751969:+@22:46752739:46753237:+.B.dn')	(0,0):146,(1,0):73,(1,1):71	0:140,1:4	(0,0):161,(0,1):6,(1,0):38,(1,1):95	0:101,1:38	22	+	(46751341, 46751341)	(46753237, 46753237)
SE	HPS1	10:100195392:100195529:-@10:100195029:100195171:-@10:100193740:100193848:-	0.9	0.76	0.98	0.64	0.52	0.75	0.26	12.13	('10:100195392:100195529:-@10:100195029:100195171:-@10:100193740:100193848:-.A.dn_10:100195392:100195529:-@10:100195029:100195171:-@10:100193740:100193848:-.A.se_10:100195392:100195529:-@10:100195029:100195171:-@10:100193740:100193848:-.A.up', '10:100195392:100195529:-@10:100195029:100195171:-@10:100193740:100193848:-.B.dn_10:100195392:100195529:-@10:100195029:100195171:-@10:100193740:100193848:-…	(0,0):475,(0,1):1,(1,0):123	0:123,1:1	(0,0):559,(0,1):15,(1,0):160	0:160,1:15	10	-	(100193740, 100193740)	(100195529, 100195529)
SE	WARS	14:100842597:100842680:-@14:100841620:100841743:-@14:100835424:100835595:-	0.93	0.84	0.98	0.67	0.56	0.77	0.26	105.32	('14:100842597:100842680:-@14:100841620:100841743:-@14:100835424:100835595:-.A.dn_14:100842597:100842680:-@14:100841620:100841743:-@14:100835424:100835595:-.A.se_14:100842597:100842680:-@14:100841620:100841743:-@14:100835424:100835595:-.A.up', '14:100842597:100842680:-@14:100841620:100841743:-@14:100835424:100835595:-.B.dn_14:100842597:100842680:-@14:100841620:100841743:-@14:100835424:100835595:-…	(0,0):1006,(0,1):2,(1,0):197,(1,1):1	0:198,1:2	(0,0):959,(0,1):17,(1,0):169,(1,1):2	0:171,1:17	14	-	(100835424, 100835424)	(100842680, 100842680)
SE	ABHD11	7:73152658:73152793:-@7:73152206:73152402:-@7:73151892:73152065:-	0.3	0.13	0.51	0.04	0.01	0.1	0.26	14.96	('7:73152658:73152793:-@7:73152206:73152402:-@7:73151892:73152065:-.A.dn_7:73152658:73152793:-@7:73152206:73152402:-@7:73151892:73152065:-.A.se_7:73152658:73152793:-@7:73152206:73152402:-@7:73151892:73152065:-.A.up', '7:73152658:73152793:-@7:73152206:73152402:-@7:73151892:73152065:-.B.dn_7:73152658:73152793:-@7:73152206:73152402:-@7:73151892:73152065:-.B.up')	(0,0):99,(0,1):5,(1,0):8	0:8,1:5	(0,0):113,(0,1):17,(1,0):2	0:2,1:17	7	-	(73151892, 73151892)	(73152793, 73152793)
SE	MAP7D1	1:36638965:36639079:+@1:36640499:36640609:+@1:36641800:36642182:+	0.93	0.81	0.99	0.68	0.58	0.78	0.25	11.55	('1:36638965:36639079:+@1:36640499:36640609:+@1:36641800:36642182:+.A.up_1:36638965:36639079:+@1:36640499:36640609:+@1:36641800:36642182:+.A.se_1:36638965:36639079:+@1:36640499:36640609:+@1:36641800:36642182:+.A.dn', '1:36638965:36639079:+@1:36640499:36640609:+@1:36641800:36642182:+.B.up_1:36638965:36639079:+@1:36640499:36640609:+@1:36641800:36642182:+.B.dn')	(0,0):252,(0,1):1,(1,0):64,(1,1):43	0:107,1:1	(0,0):287,(0,1):18,(1,0):82,(1,1):55	0:120,1:35	1	+	(36638965, 36638965)	(36642182, 36642182)
SE	PAPOLA	14:97022512:97022750:+@14:97026986:97027048:+@14:97029156:97029230:+	0.95	0.88	0.99	0.7	0.58	0.8	0.25	21835.8	('14:97022512:97022750:+@14:97026986:97027048:+@14:97029156:97029230:+.A.up_14:97022512:97022750:+@14:97026986:97027048:+@14:97029156:97029230:+.A.se_14:97022512:97022750:+@14:97026986:97027048:+@14:97029156:97029230:+.A.dn', '14:97022512:97022750:+@14:97026986:97027048:+@14:97029156:97029230:+.B.up_14:97022512:97022750:+@14:97026986:97027048:+@14:97029156:97029230:+.B.dn')	(0,0):309,(0,1):1,(1,0):85,(1,1):27	0:111,1:2	(0,0):303,(0,1):13,(1,0):79,(1,1):28	0:99,1:21	14	+	(97022512, 97022512)	(97029230, 97029230)
SE	EIF3F	11:8008445:8009263:+@11:8013328:8013518:+@11:8013631:8013710:+	0.93	0.84	0.99	0.69	0.61	0.78	0.24	1528.53	('11:8008445:8009263:+@11:8013328:8013518:+@11:8013631:8013710:+.A.up_11:8008445:8009263:+@11:8013328:8013518:+@11:8013631:8013710:+.A.se_11:8008445:8009263:+@11:8013328:8013518:+@11:8013631:8013710:+.A.dn', '11:8008445:8009263:+@11:8013328:8013518:+@11:8013631:8013710:+.B.up_11:8008445:8009263:+@11:8013328:8013518:+@11:8013631:8013710:+.B.dn')	(0,0):722,(0,1):1,(1,0):404,(1,1):1230	0:1463,1:172	(0,0):709,(0,1):1,(1,0):311,(1,1):1409	0:1185,1:536	11	+	(8008445, 8008445)	(8013710, 8013710)
SE	PDZK1IP1	1:47655538:47655771:-@1:47652991:47653099:-@1:47650674:47650769:-	0.96	0.87	1	0.72	0.58	0.85	0.24	31.01	('1:47655538:47655771:-@1:47652991:47653099:-@1:47650674:47650769:-.A.dn_1:47655538:47655771:-@1:47652991:47653099:-@1:47650674:47650769:-.A.se_1:47655538:47655771:-@1:47652991:47653099:-@1:47650674:47650769:-.A.up', '1:47655538:47655771:-@1:47652991:47653099:-@1:47650674:47650769:-.B.dn_1:47655538:47655771:-@1:47652991:47653099:-@1:47650674:47650769:-.B.up')	(0,0):81,(1,0):63,(1,1):1	0.0444444	(0,0):89,(0,1):9,(1,0):63	0:63,1:9	1	-	(47650674, 47650674)	(47655771, 47655771)
SE	SMC6	2:17934893:17935096:-@2:17934245:17934331:-@2:17927094:17927218:-	0.38	0.29	0.49	0.14	0.09	0.21	0.24	22579.1	('2:17934893:17935096:-@2:17934245:17934331:-@2:17927094:17927218:-.A.dn_2:17934893:17935096:-@2:17934245:17934331:-@2:17927094:17927218:-.A.se_2:17934893:17935096:-@2:17934245:17934331:-@2:17927094:17927218:-.A.up', '2:17934893:17935096:-@2:17934245:17934331:-@2:17927094:17927218:-.B.dn_2:17934893:17935096:-@2:17934245:17934331:-@2:17927094:17927218:-.B.up')	(0,0):358,(0,1):36,(1,0):49	0:49,1:36	(0,0):389,(0,1):58,(1,0):20,(1,1):3	0:21,1:60	2	-	(17927094, 17927094)	(17935096, 17935096)
SE	MCAT	22:43537168:43537255:-@22:43533087:43533304:-@22:43528212:43529492:-	0.9	0.81	0.96	0.67	0.54	0.79	0.23	24.31	('22:43537168:43537255:-@22:43533087:43533304:-@22:43528212:43529492:-.A.dn_22:43537168:43537255:-@22:43533087:43533304:-@22:43528212:43529492:-.A.se_22:43537168:43537255:-@22:43533087:43533304:-@22:43528212:43529492:-.A.up', '22:43537168:43537255:-@22:43533087:43533304:-@22:43528212:43529492:-.B.dn_22:43537168:43537255:-@22:43533087:43533304:-@22:43528212:43529492:-.B.up')	(0,0):102,(0,1):4,(1,0):67,(1,1):83	0:134,1:20	(0,0):131,(0,1):12,(1,0):48,(1,1):120	0:137,1:43	22	-	(43528212, 43528212)	(43537255, 43537255)
SE	BAG6	6:31607976:31608083:-@6:31607277:31607423:-@6:31606805:31607003:-	0.66	0.56	0.77	0.43	0.35	0.52	0.23	36.02	('6:31607976:31608083:-@6:31607277:31607423:-@6:31606805:31607003:-.A.dn_6:31607976:31608083:-@6:31607277:31607423:-@6:31606805:31607003:-.A.se_6:31607976:31608083:-@6:31607277:31607423:-@6:31606805:31607003:-.A.up', '6:31607976:31608083:-@6:31607277:31607423:-@6:31606805:31607003:-.B.dn_6:31607976:31608083:-@6:31607277:31607423:-@6:31606805:31607003:-.B.up')	(0,0):348,(0,1):17,(1,0):134,(1,1):5	0:136,1:20	(0,0):362,(0,1):44,(1,0):132,(1,1):9	0:136,1:49	6	-	(31606805, 31606805)	(31608083, 31608083)
SE	ZNF207	17:30692349:30692506:+@17:30693684:30693776:+@17:30694791:30695033:+	0.52	0.45	0.58	0.3	0.26	0.35	0.22	1000000000000	('17:30692349:30692506:+@17:30693684:30693776:+@17:30694791:30695033:+.A.up_17:30692349:30692506:+@17:30693684:30693776:+@17:30694791:30695033:+.A.se_17:30692349:30692506:+@17:30693684:30693776:+@17:30694791:30695033:+.A.dn', '17:30692349:30692506:+@17:30693684:30693776:+@17:30694791:30695033:+.B.up_17:30692349:30692506:+@17:30693684:30693776:+@17:30694791:30695033:+.B.dn')	(0,0):605,(0,1):81,(1,0):173,(1,1):16	0:183,1:87	(0,0):665,(0,1):159,(1,0):129,(1,1):15	0:136,1:167	17	+	(30692349, 30692349)	(30695033, 30695033)
SE	USP33	1:78225328:78225537:-@1:78211106:78211284:-@1:78207302:78207433:-	0.33	0.2	0.48	0.12	0.07	0.19	0.21	12.94	('1:78225328:78225537:-@1:78211106:78211284:-@1:78207302:78207433:-.A.dn_1:78225328:78225537:-@1:78211106:78211284:-@1:78207302:78207433:-.A.se_1:78225328:78225537:-@1:78211106:78211284:-@1:78207302:78207433:-.A.up', '1:78225328:78225537:-@1:78211106:78211284:-@1:78207302:78207433:-.B.dn_1:78225328:78225537:-@1:78211106:78211284:-@1:78207302:78207433:-.B.up')	(0,0):55,(0,1):15,(1,0):26,(1,1):2	0:28,1:15	(0,0):59,(0,1):37,(1,0):18,(1,1):4	0:19,1:40	1	-	(78207302, 78207302)	(78225537, 78225537)
SE	KANSL2	12:49073438:49073616:-@12:49072819:49072933:-@12:49065582:49065745:-	0.96	0.88	1	0.75	0.62	0.87	0.21	10.27	('12:49073438:49073616:-@12:49072819:49072933:-@12:49065582:49065745:-.A.dn_12:49073438:49073616:-@12:49072819:49072933:-@12:49065582:49065745:-.A.se_12:49073438:49073616:-@12:49072819:49072933:-@12:49065582:49065745:-.A.up', '12:49073438:49073616:-@12:49072819:49072933:-@12:49065582:49065745:-.B.dn_12:49073438:49073616:-@12:49072819:49072933:-@12:49065582:49065745:-.B.up')	(0,0):161,(1,0):67,(1,1):1	0.0472222	(0,0):169,(0,1):8,(1,0):71,(1,1):1	0:71,1:9	12	-	(49065582, 49065582)	(49073616, 49073616)
SE	U2AF1L4	19:36234710:36234805:-@19:36234056:36234246:-@19:36233428:36233704:-	0.25	0.12	0.43	0.04	0.01	0.11	0.21	18.79	('19:36234710:36234805:-@19:36234056:36234246:-@19:36233428:36233704:-.A.dn_19:36234710:36234805:-@19:36234056:36234246:-@19:36233428:36233704:-.A.se_19:36234710:36234805:-@19:36234056:36234246:-@19:36233428:36233704:-.A.up', '19:36234710:36234805:-@19:36234056:36234246:-@19:36233428:36233704:-.B.dn_19:36234710:36234805:-@19:36234056:36234246:-@19:36233428:36233704:-.B.up')	(0,0):112,(0,1):10,(1,0):12,(1,1):5	0:13,1:14	(0,0):120,(0,1):18,(1,0):3,(1,1):12	0:3,1:30	19	-	(36233428, 36233428)	(36234805, 36234805)
SE	CRIM1	2:36583370:36583766:+@2:36623757:36623930:+@2:36668401:36668643:+	0.99	0.97	1	0.79	0.72	0.86	0.2	1000000000000	('2:36583370:36583766:+@2:36623757:36623930:+@2:36668401:36668643:+.A.up_2:36583370:36583766:+@2:36623757:36623930:+@2:36668401:36668643:+.A.se_2:36583370:36583766:+@2:36623757:36623930:+@2:36668401:36668643:+.A.dn', '2:36583370:36583766:+@2:36623757:36623930:+@2:36668401:36668643:+.B.up_2:36583370:36583766:+@2:36623757:36623930:+@2:36668401:36668643:+.B.dn')	(0,0):314,(1,0):260,(1,1):140	0.277778	(0,0):414,(0,1):21,(1,0):194,(1,1):182	0:343,1:54	2	+	(36583370, 36583370)	(36668643, 36668643)
SE	TIMM23	10:51623109:51623386:-@10:51622051:51622174:-@10:51620324:51620382:-	0.21	0.13	0.32	0.01	0	0.03	0.2	232471	('10:51623109:51623386:-@10:51622051:51622174:-@10:51620324:51620382:-.A.dn_10:51623109:51623386:-@10:51622051:51622174:-@10:51620324:51620382:-.A.se_10:51623109:51623386:-@10:51622051:51622174:-@10:51620324:51620382:-.A.up', '10:51623109:51623386:-@10:51622051:51622174:-@10:51620324:51620382:-.B.dn_10:51623109:51623386:-@10:51622051:51622174:-@10:51620324:51620382:-.B.up')	(0,0):449,(0,1):24,(1,0):18,(1,1):6	0:18,1:30	(0,0):433,(0,1):44,(1,1):17	0:0,1:61	10	-	(51620324, 51620324)	(51623386, 51623386)
SE	TUG1	22:31365634:31367765:+@22:31368034:31368158:+@22:31368910:31369587:+	0.06	0.02	0.14	0.27	0.17	0.41	-0.21	16.24	('22:31365634:31367765:+@22:31368034:31368158:+@22:31368910:31369587:+.A.up_22:31365634:31367765:+@22:31368034:31368158:+@22:31368910:31369587:+.A.se_22:31365634:31367765:+@22:31368034:31368158:+@22:31368910:31369587:+.A.dn', '22:31365634:31367765:+@22:31368034:31368158:+@22:31368910:31369587:+.B.up_22:31365634:31367765:+@22:31368034:31368158:+@22:31368910:31369587:+.B.dn')	(0,0):419,(0,1):24,(1,0):4,(1,1):906	0:68,1:866	(0,0):402,(0,1):8,(1,0):15,(1,1):912	0:244,1:691	22	+	(31365634, 31365634)	(31369587, 31369587)
SE	DLEU1	13:50656307:50656693:+@13:50657278:50657330:+@13:50678840:50679433:+	0.48	0.42	0.55	0.7	0.64	0.76	-0.22	1.03777e+09	('13:50656307:50656693:+@13:50657278:50657330:+@13:50678840:50679433:+.A.up_13:50656307:50656693:+@13:50657278:50657330:+@13:50678840:50679433:+.A.se_13:50656307:50656693:+@13:50657278:50657330:+@13:50678840:50679433:+.A.dn', '13:50656307:50656693:+@13:50657278:50657330:+@13:50678840:50679433:+.B.up_13:50656307:50656693:+@13:50657278:50657330:+@13:50678840:50679433:+.B.dn')	(0,0):101,(0,1):88,(1,0):104,(1,1):220	0:217,1:195	(0,0):87,(0,1):56,(1,0):160,(1,1):238	0:345,1:109	13	+	(50656307, 50656307)	(50679433, 50679433)
SE	WDR73	15:85189415:85189579:-@15:85189204:85189316:-@15:85188702:85189067:-	0.05	0.01	0.11	0.27	0.16	0.41	-0.22	13169.6	('15:85189415:85189579:-@15:85189204:85189316:-@15:85188702:85189067:-.A.dn_15:85189415:85189579:-@15:85189204:85189316:-@15:85188702:85189067:-.A.se_15:85189415:85189579:-@15:85189204:85189316:-@15:85188702:85189067:-.A.up', '15:85189415:85189579:-@15:85189204:85189316:-@15:85188702:85189067:-.B.dn_15:85189415:85189579:-@15:85189204:85189316:-@15:85188702:85189067:-.B.up')	(0,0):97,(0,1):29,(1,0):2,(1,1):13	0:5,1:39	(0,0):124,(0,1):21,(1,0):14,(1,1):27	0:24,1:38	15	-	(85188702, 85188702)	(85189579, 85189579)
SE	ZFAND5	9:74979612:74980163:-@9:74978386:74978522:-@9:74975544:74975700:-	0.17	0.1	0.25	0.39	0.28	0.51	-0.22	31.84	('9:74979612:74980163:-@9:74978386:74978522:-@9:74975544:74975700:-.A.dn_9:74979612:74980163:-@9:74978386:74978522:-@9:74975544:74975700:-.A.se_9:74979612:74980163:-@9:74978386:74978522:-@9:74975544:74975700:-.A.up', '9:74979612:74980163:-@9:74978386:74978522:-@9:74975544:74975700:-.B.dn_9:74979612:74980163:-@9:74978386:74978522:-@9:74975544:74975700:-.B.up')	(0,0):265,(0,1):2,(1,0):18,(1,1):298	0:63,1:255	(0,0):306,(0,1):6,(1,0):51,(1,1):355	0:177,1:235	9	-	(74975544, 74975544)	(74980163, 74980163)
SE	NPIPB5	16:22525085:22525242:+@16:22530459:22530590:+@16:22535141:22535269:+	0.06	0.01	0.12	0.29	0.15	0.54	-0.23	12.56	('16:22525085:22525242:+@16:22530459:22530590:+@16:22535141:22535269:+.A.up_16:22525085:22525242:+@16:22530459:22530590:+@16:22535141:22535269:+.A.se_16:22525085:22525242:+@16:22530459:22530590:+@16:22535141:22535269:+.A.dn', '16:22525085:22525242:+@16:22530459:22530590:+@16:22535141:22535269:+.B.up_16:22525085:22525242:+@16:22530459:22530590:+@16:22535141:22535269:+.B.dn')	(0,0):405,(0,1):19,(1,0):3	0:3,1:19	(0,0):550,(0,1):9,(1,0):13,(1,1):2	0:14,1:10	16	+	(22525085, 22525085)	(22535269, 22535269)
SE	STARD3NL	7:38217808:38218022:+@7:38218692:38218747:+@7:38247048:38247330:+	0.17	0.08	0.27	0.4	0.28	0.5	-0.23	13.36	('7:38217808:38218022:+@7:38218692:38218747:+@7:38247048:38247330:+.A.up_7:38217808:38218022:+@7:38218692:38218747:+@7:38247048:38247330:+.A.se_7:38217808:38218022:+@7:38218692:38218747:+@7:38247048:38247330:+.A.dn', '7:38217808:38218022:+@7:38218692:38218747:+@7:38247048:38247330:+.B.up_7:38217808:38218022:+@7:38218692:38218747:+@7:38247048:38247330:+.B.dn')	(0,0):124,(0,1):37,(1,0):9,(1,1):4	0:10,1:40	(0,0):106,(0,1):38,(1,0):34,(1,1):16	0:35,1:53	7	+	(38217808, 38217808)	(38247330, 38247330)
SE	FAM21A	10:51885817:51885939:+@10:51886920:51886982:+@10:51887343:51887555:+	0.69	0.52	0.84	0.93	0.85	0.98	-0.24	12.01	('10:51885817:51885939:+@10:51886920:51886982:+@10:51887343:51887555:+.A.up_10:51885817:51885939:+@10:51886920:51886982:+@10:51887343:51887555:+.A.se_10:51885817:51885939:+@10:51886920:51886982:+@10:51887343:51887555:+.A.dn', '10:51885817:51885939:+@10:51886920:51886982:+@10:51887343:51887555:+.B.up_10:51885817:51885939:+@10:51886920:51886982:+@10:51887343:51887555:+.B.dn')	(0,0):204,(0,1):8,(1,0):33,(1,1):1	0:33,1:9	(0,0):207,(0,1):2,(1,0):58,(1,1):2	0:60,1:2	10	+	(51885817, 51885817)	(51887555, 51887555)
SE	CCDC88A	2:55535945:55536159:-@2:55530205:55530288:-@2:55529008:55529208:-	0.29	0.2	0.39	0.53	0.4	0.66	-0.24	12.45	('2:55535945:55536159:-@2:55530205:55530288:-@2:55529008:55529208:-.A.dn_2:55535945:55536159:-@2:55530205:55530288:-@2:55529008:55529208:-.A.se_2:55535945:55536159:-@2:55530205:55530288:-@2:55529008:55529208:-.A.up', '2:55535945:55536159:-@2:55530205:55530288:-@2:55529008:55529208:-.B.dn_2:55535945:55536159:-@2:55530205:55530288:-@2:55529008:55529208:-.B.up')	(0,0):133,(0,1):42,(1,0):31,(1,1):4	0:32,1:45	(0,0):94,(0,1):18,(1,0):34,(1,1):1	0:34,1:19	2	-	(55529008, 55529008)	(55536159, 55536159)
SE	DCAF6	1:167973771:167974031:+@1:167992226:167992285:+@1:168007609:168007726:+	0.04	0.01	0.1	0.29	0.19	0.42	-0.25	62.32	('1:167973771:167974031:+@1:167992226:167992285:+@1:168007609:168007726:+.A.up_1:167973771:167974031:+@1:167992226:167992285:+@1:168007609:168007726:+.A.se_1:167973771:167974031:+@1:167992226:167992285:+@1:168007609:168007726:+.A.dn', '1:167973771:167974031:+@1:167992226:167992285:+@1:168007609:168007726:+.B.up_1:167973771:167974031:+@1:167992226:167992285:+@1:168007609:168007726:+.B.dn')	(0,0):272,(0,1):43,(1,0):2,(1,1):8	0:3,1:50	(0,0):247,(0,1):28,(1,0):20,(1,1):17	0:25,1:40	1	+	(167973771, 167973771)	(168007726, 168007726)
SE	C1orf159	1:1019733:1019763:-@1:1019295:1019466:-@1:1017198:1018367:-	0.27	0.18	0.37	0.52	0.41	0.63	-0.25	38.26	('1:1019733:1019763:-@1:1019295:1019466:-@1:1017198:1018367:-.A.dn_1:1019733:1019763:-@1:1019295:1019466:-@1:1017198:1018367:-.A.se_1:1019733:1019763:-@1:1019295:1019466:-@1:1017198:1018367:-.A.up', '1:1019733:1019763:-@1:1019295:1019466:-@1:1017198:1018367:-.B.dn_1:1019733:1019763:-@1:1019295:1019466:-@1:1017198:1018367:-.B.up')	(0,0):187,(0,1):8,(1,0):30,(1,1):523	0:156,1:405	(0,0):307,(0,1):8,(1,0):76,(1,1):684	0:416,1:352	1	-	(1017198, 1017198)	(1019763, 1019763)
SE	KIAA0895L	16:67217165:67217943:-@16:67215461:67215600:-@16:67213944:67214569:-	0.23	0.15	0.33	0.48	0.37	0.58	-0.25	18.97	('16:67217165:67217943:-@16:67215461:67215600:-@16:67213944:67214569:-.A.dn_16:67217165:67217943:-@16:67215461:67215600:-@16:67213944:67214569:-.A.se_16:67217165:67217943:-@16:67215461:67215600:-@16:67213944:67214569:-.A.up', '16:67217165:67217943:-@16:67215461:67215600:-@16:67213944:67214569:-.B.dn_16:67217165:67217943:-@16:67215461:67215600:-@16:67213944:67214569:-.B.up')	(0,0):97,(0,1):43,(1,0):20,(1,1):186	0:66,1:183	(0,0):78,(0,1):30,(1,0):44,(1,1):223	0:161,1:136	16	-	(67213944, 67213944)	(67217943, 67217943)
SE	PLEKHM1	17:43552466:43553092:-@17:43545575:43545959:-@17:43535535:43535805:-	0.69	0.55	0.83	0.94	0.82	1	-0.25	12.78	('17:43552466:43553092:-@17:43545575:43545959:-@17:43535535:43535805:-.A.dn_17:43552466:43553092:-@17:43545575:43545959:-@17:43535535:43535805:-.A.se_17:43552466:43553092:-@17:43545575:43545959:-@17:43535535:43535805:-.A.up', '17:43552466:43553092:-@17:43545575:43545959:-@17:43535535:43535805:-.B.dn_17:43552466:43553092:-@17:43545575:43545959:-@17:43535535:43535805:-.B.up')	(0,0):59,(0,1):9,(1,0):53,(1,1):37	0:69,1:30	(0,0):61,(1,0):61,(1,1):58	0:118,1:1	17	-	(43535535, 43535535)	(43553092, 43553092)
SE	NRM	6:30658619:30658906:-@6:30657053:30657229:-@6:30655824:30656719:-	0.45	0.34	0.59	0.7	0.59	0.8	-0.25	10.37	('6:30658619:30658906:-@6:30657053:30657229:-@6:30655824:30656719:-.A.dn_6:30658619:30658906:-@6:30657053:30657229:-@6:30655824:30656719:-.A.se_6:30658619:30658906:-@6:30657053:30657229:-@6:30655824:30656719:-.A.up', '6:30658619:30658906:-@6:30657053:30657229:-@6:30655824:30656719:-.B.dn_6:30658619:30658906:-@6:30657053:30657229:-@6:30655824:30656719:-.B.up')	(0,0):174,(0,1):19,(1,0):39,(1,1):221	0:155,1:124	(0,0):209,(0,1):14,(1,0):81,(1,1):294	0:290,1:99	6	-	(30655824, 30655824)	(30658906, 30658906)
SE	GCSH	16:81129736:81129980:-@16:81124206:81124285:-@16:81118068:81118199:-	0.71	0.53	0.87	0.97	0.91	1	-0.26	38.38	('16:81129736:81129980:-@16:81124206:81124285:-@16:81118068:81118199:-.A.dn_16:81129736:81129980:-@16:81124206:81124285:-@16:81118068:81118199:-.A.se_16:81129736:81129980:-@16:81124206:81124285:-@16:81118068:81118199:-.A.up', '16:81129736:81129980:-@16:81124206:81124285:-@16:81118068:81118199:-.B.dn_16:81129736:81129980:-@16:81124206:81124285:-@16:81118068:81118199:-.B.up')	(0,0):191,(0,1):4,(1,0):20,(1,1):2	0:22,1:4	(0,0):217,(1,0):66,(1,1):5	0.0493056	16	-	(81118068, 81118068)	(81129980, 81129980)
SE	RWDD1	6:116892583:116892818:+@6:116895221:116895334:+@6:116901458:116901523:+	0.27	0.19	0.37	0.54	0.38	0.71	-0.27	21.62	('6:116892583:116892818:+@6:116895221:116895334:+@6:116901458:116901523:+.A.up_6:116892583:116892818:+@6:116895221:116895334:+@6:116901458:116901523:+.A.se_6:116892583:116892818:+@6:116895221:116895334:+@6:116901458:116901523:+.A.dn', '6:116892583:116892818:+@6:116895221:116895334:+@6:116901458:116901523:+.B.up_6:116892583:116892818:+@6:116895221:116895334:+@6:116901458:116901523:+.B.dn')	(0,0):269,(0,1):29,(1,0):36,(1,1):8	0:38,1:35	(0,0):306,(0,1):9,(1,0):45,(1,1):13	0:53,1:14	6	+	(116892583, 116892583)	(116901523, 116901523)
SE	AP1B1	22:29726367:29726521:-@22:29725701:29725709:-@22:29723669:29724884:-	0.01	0	0.04	0.28	0.19	0.37	-0.27	1000000000000	('22:29726367:29726521:-@22:29725701:29725709:-@22:29723669:29724884:-.A.dn_22:29726367:29726521:-@22:29725701:29725709:-@22:29723669:29724884:-.A.se_22:29726367:29726521:-@22:29725701:29725709:-@22:29723669:29724884:-.A.up', '22:29726367:29726521:-@22:29725701:29725709:-@22:29723669:29724884:-.B.dn_22:29726367:29726521:-@22:29725701:29725709:-@22:29723669:29724884:-.B.up')	(0,0):184,(0,1):70,(1,1):835	0:21,1:884	(0,0):176,(0,1):75,(1,0):30,(1,1):870	0:201,1:774	22	-	(29723669, 29723669)	(29726521, 29726521)
SE	NDUFS2	1:161182141:161182270:+@1:161182382:161182444:+@1:161183170:161183265:+	0.04	0	0.12	0.32	0.14	0.55	-0.28	10.43	('1:161182141:161182270:+@1:161182382:161182444:+@1:161183170:161183265:+.A.up_1:161182141:161182270:+@1:161182382:161182444:+@1:161183170:161183265:+.A.se_1:161182141:161182270:+@1:161182382:161182444:+@1:161183170:161183265:+.A.dn', '1:161182141:161182270:+@1:161182382:161182444:+@1:161183170:161183265:+.B.up_1:161182141:161182270:+@1:161182382:161182444:+@1:161183170:161183265:+.B.dn')	(0,0):392,(0,1):13	0:0,1:13	(0,0):411,(0,1):6,(1,0):7	0:7,1:6	1	+	(161182141, 161182141)	(161183265, 161183265)
SE	IP6K2	3:48732523:48732854:-@3:48731892:48731958:-@3:48730884:48731673:-	0.08	0.03	0.15	0.36	0.28	0.46	-0.28	8.69641e+09	('3:48732523:48732854:-@3:48731892:48731958:-@3:48730884:48731673:-.A.dn_3:48732523:48732854:-@3:48731892:48731958:-@3:48730884:48731673:-.A.se_3:48732523:48732854:-@3:48731892:48731958:-@3:48730884:48731673:-.A.up', '3:48732523:48732854:-@3:48731892:48731958:-@3:48730884:48731673:-.B.dn_3:48732523:48732854:-@3:48731892:48731958:-@3:48730884:48731673:-.B.up')	(0,0):280,(0,1):44,(1,0):5,(1,1):210	0:16,1:243	(0,0):327,(0,1):59,(1,0):45,(1,1):331	0:176,1:259	3	-	(48730884, 48730884)	(48732854, 48732854)
SE	C12orf23	12:107349544:107349843:+@12:107350860:107350927:+@12:107360889:107360958:+	0.63	0.46	0.79	0.92	0.82	0.98	-0.29	47.12	('12:107349544:107349843:+@12:107350860:107350927:+@12:107360889:107360958:+.A.up_12:107349544:107349843:+@12:107350860:107350927:+@12:107360889:107360958:+.A.se_12:107349544:107349843:+@12:107350860:107350927:+@12:107360889:107360958:+.A.dn', '12:107349544:107349843:+@12:107350860:107350927:+@12:107360889:107360958:+.B.up_12:107349544:107349843:+@12:107350860:107350927:+@12:107360889:107360958:+…	(0,0):215,(0,1):10,(1,0):29,(1,1):1	0:29,1:11	(0,0):223,(0,1):1,(1,0):48,(1,1):3	0:51,1:1	12	+	(107349544, 107349544)	(107360958, 107360958)
SE	KMT2D	12:49418361:49418491:-@12:49417836:49417883:-@12:49416373:49416658:-	0.05	0.01	0.13	0.34	0.21	0.5	-0.29	106.07	('12:49418361:49418491:-@12:49417836:49417883:-@12:49416373:49416658:-.A.dn_12:49418361:49418491:-@12:49417836:49417883:-@12:49416373:49416658:-.A.se_12:49418361:49418491:-@12:49417836:49417883:-@12:49416373:49416658:-.A.up', '12:49418361:49418491:-@12:49417836:49417883:-@12:49416373:49416658:-.B.dn_12:49418361:49418491:-@12:49417836:49417883:-@12:49416373:49416658:-.B.up')	(0,0):97,(0,1):31,(1,0):1,(1,1):8	0:1,1:39	(0,0):148,(0,1):24,(1,0):18,(1,1):10	0:20,1:32	12	-	(49416373, 49416373)	(49418491, 49418491)
SE	NPIPB5	16:22525085:22525242:+@16:22530459:22530735:+@16:22535141:22535269:+	0.17	0.1	0.27	0.48	0.34	0.64	-0.31	183.35	('16:22525085:22525242:+@16:22530459:22530735:+@16:22535141:22535269:+.A.up_16:22525085:22525242:+@16:22530459:22530735:+@16:22535141:22535269:+.A.se_16:22525085:22525242:+@16:22530459:22530735:+@16:22535141:22535269:+.A.dn', '16:22525085:22525242:+@16:22530459:22530735:+@16:22535141:22535269:+.B.up_16:22525085:22525242:+@16:22530459:22530735:+@16:22535141:22535269:+.B.dn')	(0,0):379,(0,1):19,(1,0):29	0:29,1:19	(0,0):488,(0,1):9,(1,0):75,(1,1):2	0:76,1:10	16	+	(22525085, 22525085)	(22535269, 22535269)
SE	TRMT2B	X:100306806:100307105:-@X:100306240:100306722:-@X:100297031:100297301:-	0.27	0.18	0.39	0.58	0.4	0.76	-0.31	11.9	('X:100306806:100307105:-@X:100306240:100306722:-@X:100297031:100297301:-.A.dn_X:100306806:100307105:-@X:100306240:100306722:-@X:100297031:100297301:-.A.se_X:100306806:100307105:-@X:100306240:100306722:-@X:100297031:100297301:-.A.up', 'X:100306806:100307105:-@X:100306240:100306722:-@X:100297031:100297301:-.B.dn_X:100306806:100307105:-@X:100306240:100306722:-@X:100297031:100297301:-.B.up')	(0,0):68,(0,1):19,(1,0):25,(1,1):12	0:28,1:28	(0,0):69,(0,1):7,(1,0):35,(1,1):9	0:41,1:10	X	-	(100297031, 100297031)	(100307105, 100307105)
SE	C1orf159	1:1019733:1019763:-@1:1019295:1019391:-@1:1017198:1018367:-	0.09	0.03	0.18	0.41	0.29	0.56	-0.32	75.73	('1:1019733:1019763:-@1:1019295:1019391:-@1:1017198:1018367:-.A.dn_1:1019733:1019763:-@1:1019295:1019391:-@1:1017198:1018367:-.A.se_1:1019733:1019763:-@1:1019295:1019391:-@1:1017198:1018367:-.A.up', '1:1019733:1019763:-@1:1019295:1019391:-@1:1017198:1018367:-.B.dn_1:1019733:1019763:-@1:1019295:1019391:-@1:1017198:1018367:-.B.up')	(0,0):212,(0,1):8,(1,0):5,(1,1):523	0:31,1:505	(0,0):348,(0,1):8,(1,0):35,(1,1):684	0:377,1:350	1	-	(1017198, 1017198)	(1019763, 1019763)
SE	SAP130	2:128744359:128744536:-@2:128735559:128735663:-@2:128712560:128712918:-	0.56	0.41	0.74	0.89	0.78	0.97	-0.33	28.43	('2:128744359:128744536:-@2:128735559:128735663:-@2:128712560:128712918:-.A.dn_2:128744359:128744536:-@2:128735559:128735663:-@2:128712560:128712918:-.A.se_2:128744359:128744536:-@2:128735559:128735663:-@2:128712560:128712918:-.A.up', '2:128744359:128744536:-@2:128735559:128735663:-@2:128712560:128712918:-.B.dn_2:128744359:128744536:-@2:128735559:128735663:-@2:128712560:128712918:-.B.up')	(0,0):88,(0,1):11,(1,0):27,(1,1):20	0:35,1:23	(0,0):111,(0,1):3,(1,0):57,(1,1):36	0:89,1:7	2	-	(128712560, 128712560)	(128744536, 128744536)
SE	ABCC5	3:183705558:183705705:-@3:183703092:183703166:-@3:183701541:183702682:-	0.32	0.19	0.49	0.66	0.51	0.8	-0.34	13.38	('3:183705558:183705705:-@3:183703092:183703166:-@3:183701541:183702682:-.A.dn_3:183705558:183705705:-@3:183703092:183703166:-@3:183701541:183702682:-.A.se_3:183705558:183705705:-@3:183703092:183703166:-@3:183701541:183702682:-.A.up', '3:183705558:183705705:-@3:183703092:183703166:-@3:183701541:183702682:-.B.dn_3:183705558:183705705:-@3:183703092:183703166:-@3:183701541:183702682:-.B.up')	(0,0):919,(0,1):10,(1,0):13,(1,1):346	0:73,1:296	(0,0):994,(0,1):11,(1,0):47,(1,1):435	0:286,1:207	3	-	(183701541, 183701541)	(183705705, 183705705)
SE	NRM	6:30657802:30658020:-@6:30657053:30657229:-@6:30655824:30656719:-	0.6	0.45	0.74	0.95	0.84	1	-0.35	72530.9	('6:30657802:30658020:-@6:30657053:30657229:-@6:30655824:30656719:-.A.dn_6:30657802:30658020:-@6:30657053:30657229:-@6:30655824:30656719:-.A.se_6:30657802:30658020:-@6:30657053:30657229:-@6:30655824:30656719:-.A.up', '6:30657802:30658020:-@6:30657053:30657229:-@6:30655824:30656719:-.B.dn_6:30657802:30658020:-@6:30657053:30657229:-@6:30655824:30656719:-.B.up')	(0,0):179,(0,1):5,(1,0):39,(1,1):221	0:187,1:78	(0,0):213,(1,0):81,(1,1):296	0:361,1:16	6	-	(30655824, 30655824)	(30658020, 30658020)
SE	ANKLE1	19:17394034:17394693:+@19:17394898:17395075:+@19:17396240:17396399:+	0.44	0.35	0.55	0.8	0.68	0.9	-0.36	353.23	('19:17394034:17394693:+@19:17394898:17395075:+@19:17396240:17396399:+.A.up_19:17394034:17394693:+@19:17394898:17395075:+@19:17396240:17396399:+.A.se_19:17394034:17394693:+@19:17394898:17395075:+@19:17396240:17396399:+.A.dn', '19:17394034:17394693:+@19:17394898:17395075:+@19:17396240:17396399:+.B.up_19:17394034:17394693:+@19:17394898:17395075:+@19:17396240:17396399:+.B.dn')	(0,0):851,(0,1):4,(1,0):88,(1,1):535	0:265,1:362	(0,0):877,(1,0):158,(1,1):571	0:597,1:132	19	+	(17394034, 17394034)	(17396399, 17396399)
SE	GUSB	7:65445211:65445396:-@7:65444821:65444898:-@7:65444386:65444528:-	0.52	0.32	0.73	0.89	0.76	0.97	-0.37	13.8	('7:65445211:65445396:-@7:65444821:65444898:-@7:65444386:65444528:-.A.dn_7:65445211:65445396:-@7:65444821:65444898:-@7:65444386:65444528:-.A.se_7:65445211:65445396:-@7:65444821:65444898:-@7:65444386:65444528:-.A.up', '7:65445211:65445396:-@7:65444821:65444898:-@7:65444386:65444528:-.B.dn_7:65445211:65445396:-@7:65444821:65444898:-@7:65444386:65444528:-.B.up')	(0,0):716,(0,1):7,(1,0):16,(1,1):2	0:18,1:7	(0,0):688,(0,1):1,(1,0):35	0:35,1:1	7	-	(65444386, 65444386)	(65445396, 65445396)
SE	CRAMP1L	16:1716423:1716601:+@16:1717336:1717401:+@16:1717963:1718194:+	0.52	0.34	0.7	0.91	0.75	0.99	-0.39	20.78	('16:1716423:1716601:+@16:1717336:1717401:+@16:1717963:1718194:+.A.up_16:1716423:1716601:+@16:1717336:1717401:+@16:1717963:1718194:+.A.se_16:1716423:1716601:+@16:1717336:1717401:+@16:1717963:1718194:+.A.dn', '16:1716423:1716601:+@16:1717336:1717401:+@16:1717963:1718194:+.B.up_16:1716423:1716601:+@16:1717336:1717401:+@16:1717963:1718194:+.B.dn')	(0,0):63,(0,1):8,(1,0):15,(1,1):3	0:16,1:10	(0,0):68,(1,0):22,(1,1):2	00:24:00	16	+	(1716423, 1716423)	(1718194, 1718194)
SE	BPTF	17:65870933:65871136:+@17:65882244:65882432:+@17:65887960:65888150:+	0.17	0.09	0.28	0.59	0.4	0.78	-0.42	372.68	('17:65870933:65871136:+@17:65882244:65882432:+@17:65887960:65888150:+.A.up_17:65870933:65871136:+@17:65882244:65882432:+@17:65887960:65888150:+.A.se_17:65870933:65871136:+@17:65882244:65882432:+@17:65887960:65888150:+.A.dn', '17:65870933:65871136:+@17:65882244:65882432:+@17:65887960:65888150:+.B.up_17:65870933:65871136:+@17:65882244:65882432:+@17:65887960:65888150:+.B.dn')	(0,0):124,(0,1):22,(1,0):12	0:12,1:22	(0,0):107,(0,1):5,(1,0):24,(1,1):2	0:26,1:5	17	+	(65870933, 65870933)	(65888150, 65888150)
SE	MYLK3	16:46773969:46774059:-@16:46771623:46772055:-@16:46766120:46766580:-	0.3	0.16	0.47	0.72	0.45	0.98	-0.42	10.47	('16:46773969:46774059:-@16:46771623:46772055:-@16:46766120:46766580:-.A.dn_16:46773969:46774059:-@16:46771623:46772055:-@16:46766120:46766580:-.A.se_16:46773969:46774059:-@16:46771623:46772055:-@16:46766120:46766580:-.A.up', '16:46773969:46774059:-@16:46771623:46772055:-@16:46766120:46766580:-.B.dn_16:46773969:46774059:-@16:46771623:46772055:-@16:46766120:46766580:-.B.up')	(0,0):34,(0,1):12,(1,0):14,(1,1):2	0:15,1:13	(0,0):65,(1,0):31,(1,1):26	0:49,1:8	16	-	(46766120, 46766120)	(46774059, 46774059)
SE	BCOR	X:39931602:39934433:-@X:39930890:39930943:-@X:39930226:39930412:-	0.38	0.22	0.58	0.8	0.63	0.93	-0.42	5406.05	('X:39931602:39934433:-@X:39930890:39930943:-@X:39930226:39930412:-.A.dn_X:39931602:39934433:-@X:39930890:39930943:-@X:39930226:39930412:-.A.se_X:39931602:39934433:-@X:39930890:39930943:-@X:39930226:39930412:-.A.up', 'X:39931602:39934433:-@X:39930890:39930943:-@X:39930226:39930412:-.B.dn_X:39931602:39934433:-@X:39930890:39930943:-@X:39930226:39930412:-.B.up')	(0,0):66,(0,1):14,(1,0):12,(1,1):429	0:159,1:296	(0,0):62,(0,1):3,(1,0):22,(1,1):557	0:495,1:87	X	-	(39930226, 39930226)	(39934433, 39934433)
SE	DYRK2	12:68042512:68042962:+@12:68043577:68043725:+@12:68050886:68056444:+	0.36	0.16	0.55	0.79	0.64	0.91	-0.43	19.33	('12:68042512:68042962:+@12:68043577:68043725:+@12:68050886:68056444:+.A.up_12:68042512:68042962:+@12:68043577:68043725:+@12:68050886:68056444:+.A.se_12:68042512:68042962:+@12:68043577:68043725:+@12:68050886:68056444:+.A.dn', '12:68042512:68042962:+@12:68043577:68043725:+@12:68050886:68056444:+.B.up_12:68042512:68042962:+@12:68043577:68043725:+@12:68050886:68056444:+.B.dn')	(0,0):14,(0,1):8,(1,0):6,(1,1):218	0:115,1:117	(0,0):24,(0,1):6,(1,0):28,(1,1):216	0:203,1:47	12	+	(68042512, 68042512)	(68056444, 68056444)
SE	NFAT5	16:69599869:69600277:+@16:69602398:69602451:+@16:69660306:69660431:+	0.25	0.1	0.46	0.71	0.47	0.88	-0.46	65.8	('16:69599869:69600277:+@16:69602398:69602451:+@16:69660306:69660431:+.A.up_16:69599869:69600277:+@16:69602398:69602451:+@16:69660306:69660431:+.A.se_16:69599869:69600277:+@16:69602398:69602451:+@16:69660306:69660431:+.A.dn', '16:69599869:69600277:+@16:69602398:69602451:+@16:69660306:69660431:+.B.up_16:69599869:69600277:+@16:69602398:69602451:+@16:69660306:69660431:+.B.dn')	(0,0):14,(0,1):7,(1,0):5,(1,1):43	0:18,1:37	(0,0):53,(0,1):2,(1,0):17,(1,1):55	0:55,1:19	16	+	(69599869, 69599869)	(69660431, 69660431)
SE	KLHL24	3:183353411:183353581:+@3:183361268:183361330:+@3:183368084:183369064:+	0.43	0.24	0.66	0.89	0.71	0.99	-0.46	1540.74	('3:183353411:183353581:+@3:183361268:183361330:+@3:183368084:183369064:+.A.up_3:183353411:183353581:+@3:183361268:183361330:+@3:183368084:183369064:+.A.se_3:183353411:183353581:+@3:183361268:183361330:+@3:183368084:183369064:+.A.dn', '3:183353411:183353581:+@3:183361268:183361330:+@3:183368084:183369064:+.B.up_3:183353411:183353581:+@3:183361268:183361330:+@3:183368084:183369064:+.B.dn')	(0,0):108,(0,1):6,(1,0):9,(1,1):135	0:77,1:73	(0,0):115,(1,0):15,(1,1):106	0:103,1:18	3	+	(183353411, 183353411)	(183369064, 183369064)
SE	SETD5	3:9471511:9471735:+@3:9475054:9475246:+@3:9475529:9475634:+	0.12	0.04	0.24	0.58	0.39	0.8	-0.46	392.58	('3:9471511:9471735:+@3:9475054:9475246:+@3:9475529:9475634:+.A.up_3:9471511:9471735:+@3:9475054:9475246:+@3:9475529:9475634:+.A.se_3:9471511:9471735:+@3:9475054:9475246:+@3:9475529:9475634:+.A.dn', '3:9471511:9471735:+@3:9475054:9475246:+@3:9475529:9475634:+.B.up_3:9471511:9471735:+@3:9475054:9475246:+@3:9475529:9475634:+.B.dn')	(0,0):71,(0,1):12,(1,0):5	0:5,1:12	(0,0):106,(0,1):4,(1,0):21	0:21,1:4	3	+	(9471511, 9471511)	(9475634, 9475634)
SE	JADE2	5:133909335:133909452:+@5:133912458:133912586:+@5:133914187:133918918:+	0.32	0.11	0.53	0.79	0.59	0.93	-0.47	86.82	('5:133909335:133909452:+@5:133912458:133912586:+@5:133914187:133918918:+.A.up_5:133909335:133909452:+@5:133912458:133912586:+@5:133914187:133918918:+.A.se_5:133909335:133909452:+@5:133912458:133912586:+@5:133914187:133918918:+.A.dn', '5:133909335:133909452:+@5:133912458:133912586:+@5:133914187:133918918:+.B.up_5:133909335:133909452:+@5:133912458:133912586:+@5:133914187:133918918:+.B.dn')	(0,0):53,(0,1):8,(1,0):5,(1,1):233	0:67,1:179	(0,0):80,(0,1):2,(1,0):20,(1,1):339	0:333,1:28	5	+	(133909335, 133909335)	(133918918, 133918918)
SE	C8orf44	8:67579787:67579936:+@8:67588980:67589137:+@8:67589877:67590189:+	0.31	0.12	0.56	0.78	0.55	0.93	-0.47	11.68	('8:67579787:67579936:+@8:67588980:67589137:+@8:67589877:67590189:+.A.up_8:67579787:67579936:+@8:67588980:67589137:+@8:67589877:67590189:+.A.se_8:67579787:67579936:+@8:67588980:67589137:+@8:67589877:67590189:+.A.dn', '8:67579787:67579936:+@8:67588980:67589137:+@8:67589877:67590189:+.B.up_8:67579787:67579936:+@8:67588980:67589137:+@8:67589877:67590189:+.B.dn')	(0,0):468,(0,1):4,(1,0):6,(1,1):10	0:8,1:12	(0,0):540,(0,1):1,(1,0):20,(1,1):13	0:27,1:7	8	+	(67579787, 67579787)	(67590189, 67590189)
SE	CSDE1	1:115280584:115280693:-@1:115280092:115280184:-@1:115279379:115279476:-	0.32	0.17	0.54	0.81	0.47	0.97	-0.49	26.87	('1:115280584:115280693:-@1:115280092:115280184:-@1:115279379:115279476:-.A.dn_1:115280584:115280693:-@1:115280092:115280184:-@1:115279379:115279476:-.A.se_1:115280584:115280693:-@1:115280092:115280184:-@1:115279379:115279476:-.A.up', '1:115280584:115280693:-@1:115280092:115280184:-@1:115279379:115279476:-.B.dn_1:115280584:115280693:-@1:115280092:115280184:-@1:115279379:115279476:-.B.up')	(0,0):488,(0,1):6,(1,0):16	0:16,1:6	(0,0):488,(1,0):17	00:17:00	1	-	(115279379, 115279379)	(115280693, 115280693)
SE	FLOT2	17:27212875:27212965:-@17:27211243:27211333:-@17:27210126:27210249:-	0.35	0.14	0.67	0.85	0.62	0.98	-0.5	13.6	('17:27212875:27212965:-@17:27211243:27211333:-@17:27210126:27210249:-.A.dn_17:27212875:27212965:-@17:27211243:27211333:-@17:27210126:27210249:-.A.se_17:27212875:27212965:-@17:27211243:27211333:-@17:27210126:27210249:-.A.up', '17:27212875:27212965:-@17:27211243:27211333:-@17:27210126:27210249:-.B.dn_17:27212875:27212965:-@17:27211243:27211333:-@17:27210126:27210249:-.B.up')	(0,0):207,(0,1):4,(1,0):10	0:10,1:4	(0,0):219,(1,0):15	00:15:00	17	-	(27210126, 27210126)	(27212965, 27212965)
SE	C19orf12	19:30206032:30206452:-@19:30199161:30199330:-@19:30189793:30193884:-	0.27	0.11	0.45	0.78	0.55	0.95	-0.51	43.06	('19:30206032:30206452:-@19:30199161:30199330:-@19:30189793:30193884:-.A.dn_19:30206032:30206452:-@19:30199161:30199330:-@19:30189793:30193884:-.A.se_19:30206032:30206452:-@19:30199161:30199330:-@19:30189793:30193884:-.A.up', '19:30206032:30206452:-@19:30199161:30199330:-@19:30189793:30193884:-.B.dn_19:30206032:30206452:-@19:30199161:30199330:-@19:30189793:30193884:-.B.up')	(0,0):134,(0,1):5,(1,0):6,(1,1):406	0:199,1:218	(0,0):149,(0,1):1,(1,0):19,(1,1):365	0:313,1:72	19	-	(30189793, 30189793)	(30206452, 30206452)
SE	STAU2	8:74464247:74464554:-@8:74439926:74440039:-@8:74334849:74334937:-	0.28	0.15	0.44	0.79	0.5	0.99	-0.51	31.95	('8:74464247:74464554:-@8:74439926:74440039:-@8:74334849:74334937:-.A.dn_8:74464247:74464554:-@8:74439926:74440039:-@8:74334849:74334937:-.A.se_8:74464247:74464554:-@8:74439926:74440039:-@8:74334849:74334937:-.A.up', '8:74464247:74464554:-@8:74439926:74440039:-@8:74334849:74334937:-.B.dn_8:74464247:74464554:-@8:74439926:74440039:-@8:74334849:74334937:-.B.up')	(0,0):513,(0,1):10,(1,0):11,(1,1):13	0:14,1:20	(0,0):626,(1,0):23,(1,1):20	0:39,1:4	8	-	(74334849, 74334849)	(74464554, 74464554)
SE	CPSF7	11:61188862:61189080:-@11:61188019:61188045:-@11:61187421:61187566:-	0.27	0.08	0.53	0.79	0.56	0.95	-0.52	37.82	('11:61188862:61189080:-@11:61188019:61188045:-@11:61187421:61187566:-.A.dn_11:61188862:61189080:-@11:61188019:61188045:-@11:61187421:61187566:-.A.se_11:61188862:61189080:-@11:61188019:61188045:-@11:61187421:61187566:-.A.up', '11:61188862:61189080:-@11:61188019:61188045:-@11:61187421:61187566:-.B.dn_11:61188862:61189080:-@11:61188019:61188045:-@11:61187421:61187566:-.B.up')	(0,0):432,(0,1):5,(1,0):2,(1,1):4	0:4,1:7	(0,0):550,(0,1):1,(1,0):10,(1,1):14	0:22,1:3	11	-	(61187421, 61187421)	(61189080, 61189080)
SE	ATP2C1	3:130612835:130613181:+@3:130613552:130613619:+@3:130649260:130649370:+	0.15	0.02	0.39	0.68	0.42	0.89	-0.53	32.63	('3:130612835:130613181:+@3:130613552:130613619:+@3:130649260:130649370:+.A.up_3:130612835:130613181:+@3:130613552:130613619:+@3:130649260:130649370:+.A.se_3:130612835:130613181:+@3:130613552:130613619:+@3:130649260:130649370:+.A.dn', '3:130612835:130613181:+@3:130613552:130613619:+@3:130649260:130649370:+.B.up_3:130612835:130613181:+@3:130613552:130613619:+@3:130649260:130649370:+.B.dn')	(0,0):126,(0,1):6,(1,0):1	0:1,1:6	(0,0):138,(0,1):3,(1,0):13,(1,1):2	0:15,1:3	3	+	(130612835, 130612835)	(130649370, 130649370)
SE	GATAD2A	19:19496642:19496947:+@19:19546940:19547028:+@19:19576154:19576423:+	0.15	0.07	0.26	0.75	0.43	0.98	-0.6	1637.68	('19:19496642:19496947:+@19:19546940:19547028:+@19:19576154:19576423:+.A.up_19:19496642:19496947:+@19:19546940:19547028:+@19:19576154:19576423:+.A.se_19:19496642:19496947:+@19:19546940:19547028:+@19:19576154:19576423:+.A.dn', '19:19496642:19496947:+@19:19546940:19547028:+@19:19576154:19576423:+.B.up_19:19496642:19496947:+@19:19546940:19547028:+@19:19576154:19576423:+.B.dn')	(0,0):483,(0,1):25,(1,0):6,(1,1):26	0:10,1:47	(0,0):554,(1,0):13,(1,1):52	0:45,1:20	19	+	(19496642, 19496642)	(19576423, 19576423)
SE	MED20	6:41884523:41884677:-@6:41877083:41877260:-@6:41873092:41875025:-	0.3	0.16	0.48	0.91	0.74	0.99	-0.61	4.73656e+09	('6:41884523:41884677:-@6:41877083:41877260:-@6:41873092:41875025:-.A.dn_6:41884523:41884677:-@6:41877083:41877260:-@6:41873092:41875025:-.A.se_6:41884523:41884677:-@6:41877083:41877260:-@6:41873092:41875025:-.A.up', '6:41884523:41884677:-@6:41877083:41877260:-@6:41873092:41875025:-.B.dn_6:41884523:41884677:-@6:41877083:41877260:-@6:41873092:41875025:-.B.up')	(0,0):116,(0,1):5,(1,0):8,(1,1):228	0:80,1:161	(0,0):149,(1,0):42,(1,1):375	0:381,1:36	6	-	(41873092, 41873092)	(41884677, 41884677)
SE	NT5C3A	7:33102180:33102409:-@7:33075546:33075600:-@7:33066429:33066527:-	0.31	0.17	0.47	0.92	0.75	0.99	-0.61	1000000000000	('7:33102180:33102409:-@7:33075546:33075600:-@7:33066429:33066527:-.A.dn_7:33102180:33102409:-@7:33075546:33075600:-@7:33066429:33066527:-.A.se_7:33102180:33102409:-@7:33075546:33075600:-@7:33066429:33066527:-.A.up', '7:33102180:33102409:-@7:33075546:33075600:-@7:33066429:33066527:-.B.dn_7:33102180:33102409:-@7:33075546:33075600:-@7:33066429:33066527:-.B.up')	(0,0):83,(0,1):17,(1,0):13,(1,1):1	0:13,1:18	(0,0):50,(1,0):18,(1,1):2	00:20:00	7	-	(33066429, 33066429)	(33102409, 33102409)
SE	ORMDL1	2:190648995:190649097:-@2:190647740:190647849:-@2:190647148:190647328:-	0.19	0.09	0.37	0.81	0.58	0.98	-0.62	1.96526e+10	('2:190648995:190649097:-@2:190647740:190647849:-@2:190647148:190647328:-.A.dn_2:190648995:190649097:-@2:190647740:190647849:-@2:190647148:190647328:-.A.se_2:190648995:190649097:-@2:190647740:190647849:-@2:190647148:190647328:-.A.up', '2:190648995:190649097:-@2:190647740:190647849:-@2:190647148:190647328:-.B.dn_2:190648995:190649097:-@2:190647740:190647849:-@2:190647148:190647328:-.B.up')	(0,0):424,(0,1):10,(1,0):9,(1,1):4	0:10,1:13	(0,0):490,(0,1):1,(1,0):25,(1,1):1	0:26,1:1	2	-	(190647148, 190647148)	(190649097, 190649097)
SE	DPAGT1	11:118972205:118972785:-@11:118971728:118971757:-@11:118971340:118971553:-	0.1	0.02	0.24	0.83	0.5	1	-0.73	5.41935e+08	('11:118972205:118972785:-@11:118971728:118971757:-@11:118971340:118971553:-.A.dn_11:118972205:118972785:-@11:118971728:118971757:-@11:118971340:118971553:-.A.se_11:118972205:118972785:-@11:118971728:118971757:-@11:118971340:118971553:-.A.up', '11:118972205:118972785:-@11:118971728:118971757:-@11:118971340:118971553:-.B.dn_11:118972205:118972785:-@11:118971728:118971757:-@11:118971340:118971553:-…	(0,0):305,(0,1):9,(1,0):1,(1,1):125	0:23,1:112	(0,0):273,(1,0):8,(1,1):108	0:112,1:4	11	-	(118971340, 118971340)	(118972785, 118972785)
SE	MEIOB	16:1921994:1922179:-@16:1918108:1918185:-@16:1911986:1912117:-	0.14	0.04	0.3	0.88	0.7	0.97	-0.74	1000000000000	('16:1921994:1922179:-@16:1918108:1918185:-@16:1911986:1912117:-.A.dn_16:1921994:1922179:-@16:1918108:1918185:-@16:1911986:1912117:-.A.se_16:1921994:1922179:-@16:1918108:1918185:-@16:1911986:1912117:-.A.up', '16:1921994:1922179:-@16:1918108:1918185:-@16:1911986:1912117:-.B.dn_16:1921994:1922179:-@16:1918108:1918185:-@16:1911986:1912117:-.B.up')	(0,0):461,(0,1):10,(1,0):3,(1,1):1	0:3,1:11	(0,0):419,(0,1):1,(1,0):26	0:26,1:1	16	-	(1911986, 1911986)	(1922179, 1922179)
SE	NIPA2	15:23034147:23034427:-@15:23033894:23034006:-@15:23033278:23033413:-	0.02	0	0.06	0.84	0.55	0.99	-0.82	1000000000000	('15:23034147:23034427:-@15:23033894:23034006:-@15:23033278:23033413:-.A.dn_15:23034147:23034427:-@15:23033894:23034006:-@15:23033278:23033413:-.A.se_15:23034147:23034427:-@15:23033894:23034006:-@15:23033278:23033413:-.A.up', '15:23034147:23034427:-@15:23033894:23034006:-@15:23033278:23033413:-.B.dn_15:23034147:23034427:-@15:23033894:23034006:-@15:23033278:23033413:-.B.up')	(0,0):195,(0,1):41,(1,0):1,(1,1):10	0:1,1:51	(0,0):222,(1,0):17,(1,1):20	00:37:00	15	-	(23033278, 23033278)	(23034427, 23034427)

## Sheet: Supplementary Table S4
Supplementary Table S4. List of significant AS events detected by MISO in undifferentiated HUDEP-2 cells stably expressing SF3B1K700E in comparison to control vector-transduced HUDEP-2 cells.
AS type	gene name	event_name	HUDEP2_SF3B1_K700E_posterior_mean	HUDEP2_SF3B1_K700E_ci_low	HUDEP2_SF3B1_K700E_ci_high	HUDEP2_Empty_posterior_mean	HUDEP2_Empty_ci_low	HUDEP2_Empty_ci_high	ΔPSI	bayes_factor	isoforms	HUDEP2_SF3B1_K700E_counts	HUDEP2_SF3B1_K700E_assigned_counts	HUDEP2_Empty_counts	HUDEP2_Empty_assigned_counts	chrom	strand	mRNA_starts	mRNA_ends
A3SS	LRRC14	8:145743349:145743425:+@8:145744999|145745085:145745438:+	0.9	0.74	0.98	0.31	0.18	0.49	0.59	1000000000000	('8:145743349:145743425:+@8:145744999|145745085:145745438:+.B.up_8:145743349:145743425:+@8:145744999|145745085:145745438:+.B.core', '8:145743349:145743425:+@8:145744999|145745085:145745438:+.A.up_8:145743349:145743425:+@8:145744999|145745085:145745438:+.A.coreAndExt')	(0,0):232,(1,0):41,(1,1):37	0:76,1:2	(0,0):254,(0,1):7,(1,0):13,(1,1):42	0:21,1:41	8	+	(145743349, 145743349)	(145745438, 145745438)
A3SS	ADAMTSL4	1:150530421:150530625:+@1:150530733|150530949:150531125:+	0.77	0.5	0.96	0.23	0.13	0.35	0.54	1793.91	('1:150530421:150530625:+@1:150530733|150530949:150531125:+.B.up_1:150530421:150530625:+@1:150530733|150530949:150531125:+.B.core', '1:150530421:150530625:+@1:150530733|150530949:150531125:+.A.up_1:150530421:150530625:+@1:150530733|150530949:150531125:+.A.coreAndExt')	(0,0):41,(1,0):7	00:07:00	(0,0):75,(0,1):20,(1,0):18	0:18,1:20	1	+	(150530421, 150530421)	(150531125, 150531125)
A3SS	SETD4	21:37432645:37432819:-@21:37431222|37431271:37431114:-	0.63	0.39	0.85	0.11	0.02	0.33	0.52	39.42	('21:37432645:37432819:-@21:37431222|37431271:37431114:-.A.coreAndExt_21:37432645:37432819:-@21:37431222|37431271:37431114:-.A.up', '21:37432645:37432819:-@21:37431222|37431271:37431114:-.B.core_21:37432645:37432819:-@21:37431222|37431271:37431114:-.B.up')	(0,0):42,(0,1):4,(1,0):14	0:14,1:4	(0,0):39,(0,1):8,(1,0):1	0:1,1:8	21	-	(37431114, 37431114)	(37432819, 37432819)
A3SS	RIOX2	3:97669630:97669732:-@3:97668856|97668859:97668688:-	0.93	0.75	0.99	0.42	0.2	0.66	0.51	138.67	('3:97669630:97669732:-@3:97668856|97668859:97668688:-.A.coreAndExt_3:97669630:97669732:-@3:97668856|97668859:97668688:-.A.up', '3:97669630:97669732:-@3:97668856|97668859:97668688:-.B.core_3:97669630:97669732:-@3:97668856|97668859:97668688:-.B.up')	(0,0):188,(1,0):13,(1,1):1	00:14:00	(0,0):86,(0,1):8,(1,0):5,(1,1):2	0:6,1:9	3	-	(97668688, 97668688)	(97669732, 97669732)
A3SS	JMJD7	15:42120283:42120386:+@15:42126938|42127092:42127421:+	0.82	0.51	0.99	0.32	0.18	0.5	0.5	24.14	('15:42120283:42120386:+@15:42126938|42127092:42127421:+.B.up_15:42120283:42120386:+@15:42126938|42127092:42127421:+.B.core', '15:42120283:42120386:+@15:42126938|42127092:42127421:+.A.up_15:42120283:42120386:+@15:42126938|42127092:42127421:+.A.coreAndExt')	(0,0):65,(1,0):9	00:09:00	(0,0):93,(0,1):10,(1,0):13,(1,1):11	0:16,1:18	15	+	(42120283, 42120283)	(42127421, 42127421)
A3SS	RALB	2:121010414:121010556:+@2:121036191|121036194:121036354:+	0.76	0.45	0.97	0.29	0.12	0.48	0.47	11.82	('2:121010414:121010556:+@2:121036191|121036194:121036354:+.B.up_2:121010414:121010556:+@2:121036191|121036194:121036354:+.B.core', '2:121010414:121010556:+@2:121036191|121036194:121036354:+.A.up_2:121010414:121010556:+@2:121036191|121036194:121036354:+.A.coreAndExt')	(0,0):108,(1,0):5	00:05:00	(0,0):213,(0,1):10,(1,0):4,(1,1):1	0:5,1:10	2	+	(121010414, 121010414)	(121036354, 121036354)
A3SS	RNH1	11:506609:506821:-@11:502181|502249:502062:-	0.85	0.72	0.94	0.43	0.29	0.59	0.42	552.4	('11:506609:506821:-@11:502181|502249:502062:-.A.coreAndExt_11:506609:506821:-@11:502181|502249:502062:-.A.up', '11:506609:506821:-@11:502181|502249:502062:-.B.core_11:506609:506821:-@11:502181|502249:502062:-.B.up')	(0,0):1837,(0,1):4,(1,0):49	0:49,1:4	(0,0):2515,(0,1):15,(1,0):21,(1,1):1	0:22,1:15	11	-	(502062, 502062)	(506821, 506821)
A3SS	TFE3	X:48897982:48898095:-@X:48896870|48896935:48896632:-	0.93	0.78	0.99	0.53	0.29	0.74	0.4	18.52	('X:48897982:48898095:-@X:48896870|48896935:48896632:-.A.coreAndExt_X:48897982:48898095:-@X:48896870|48896935:48896632:-.A.up', 'X:48897982:48898095:-@X:48896870|48896935:48896632:-.B.core_X:48897982:48898095:-@X:48896870|48896935:48896632:-.B.up')	(0,0):40,(1,0):23,(1,1):4	00:27:00	(0,0):62,(0,1):5,(1,0):10,(1,1):2	0:11,1:6	X	-	(48896632, 48896632)	(48898095, 48898095)
A3SS	RNF212	4:1067387:1067450:-@4:1066928|1066981:1065266:-	0.46	0.25	0.66	0.1	0.01	0.25	0.36	19.49	('4:1067387:1067450:-@4:1066928|1066981:1065266:-.A.coreAndExt_4:1067387:1067450:-@4:1066928|1066981:1065266:-.A.up', '4:1067387:1067450:-@4:1066928|1066981:1065266:-.B.core_4:1067387:1067450:-@4:1066928|1066981:1065266:-.B.up')	(0,0):70,(0,1):7,(1,0):8,(1,1):175	0:92,1:98	(0,0):80,(0,1):11,(1,0):1,(1,1):168	0:17,1:163	4	-	(1065266, 1065266)	(1067450, 1067450)
A3SS	AAK1	2:69741603:69741881:-@2:69736592|69736595:69736363:-	0.43	0.21	0.64	0.08	0	0.25	0.35	16.84	('2:69741603:69741881:-@2:69736592|69736595:69736363:-.A.coreAndExt_2:69741603:69741881:-@2:69736592|69736595:69736363:-.A.up', '2:69741603:69741881:-@2:69736592|69736595:69736363:-.B.core_2:69741603:69741881:-@2:69736592|69736595:69736363:-.B.up')	(0,0):20,(0,1):8,(1,0):6,(1,1):4	0:8,1:10	(0,0):18,(0,1):11,(1,1):5	0:0,1:16	2	-	(69736363, 69736363)	(69741881, 69741881)
A3SS	TSC22D4	7:100076417:100076902:-@7:100075085|100075827:100074900:-	0.89	0.8	0.97	0.56	0.52	0.61	0.33	1000000000000	('7:100076417:100076902:-@7:100075085|100075827:100074900:-.A.coreAndExt_7:100076417:100076902:-@7:100075085|100075827:100074900:-.A.up', '7:100076417:100076902:-@7:100075085|100075827:100074900:-.B.core_7:100076417:100076902:-@7:100075085|100075827:100074900:-.B.up')	(0,0):527,(0,1):1,(1,0):731,(1,1):351	0:1039,1:44	(0,0):565,(0,1):57,(1,0):844,(1,1):558	0:1157,1:302	7	-	(100074900, 100074900)	(100076902, 100076902)
A3SS	TSC22D4	7:100076417:100076902:-@7:100075085|100075930:100074900:-	0.94	0.87	0.99	0.61	0.56	0.66	0.33	1000000000000	('7:100076417:100076902:-@7:100075085|100075930:100074900:-.A.coreAndExt_7:100076417:100076902:-@7:100075085|100075930:100074900:-.A.up', '7:100076417:100076902:-@7:100075085|100075930:100074900:-.B.core_7:100076417:100076902:-@7:100075085|100075930:100074900:-.B.up')	(0,0):338,(0,1):1,(1,0):920,(1,1):351	0:1242,1:30	(0,0):353,(0,1):57,(1,0):1056,(1,1):558	0:1442,1:229	7	-	(100074900, 100074900)	(100076902, 100076902)
A3SS	ATP13A1	19:19765352:19765509:-@19:19764883|19764953:19764778:-	0.88	0.77	0.96	0.58	0.47	0.7	0.3	1148.21	('19:19765352:19765509:-@19:19764883|19764953:19764778:-.A.coreAndExt_19:19765352:19765509:-@19:19764883|19764953:19764778:-.A.up', '19:19765352:19765509:-@19:19764883|19764953:19764778:-.B.core_19:19765352:19765509:-@19:19764883|19764953:19764778:-.B.up')	(0,0):158,(0,1):4,(1,0):84	0:84,1:4	(0,0):198,(0,1):21,(1,0):75	0:75,1:21	19	-	(19764778, 19764778)	(19765509, 19765509)
A3SS	MAN1B1	9:140001141:140001261:+@9:140001702|140001727:140001899:+	0.89	0.77	0.97	0.61	0.44	0.76	0.28	12.06	('9:140001141:140001261:+@9:140001702|140001727:140001899:+.B.up_9:140001141:140001261:+@9:140001702|140001727:140001899:+.B.core', '9:140001141:140001261:+@9:140001702|140001727:140001899:+.A.up_9:140001141:140001261:+@9:140001702|140001727:140001899:+.A.coreAndExt')	(0,0):91,(0,1):1,(1,0):28,(1,1):2	0:30,1:1	(0,0):86,(0,1):11,(1,0):24,(1,1):1	0:25,1:11	9	+	(140001141, 140001141)	(140001899, 140001899)
A3SS	NEMF	14:50295772:50295980:-@14:50295505|50295525:50295334:-	0.97	0.91	1	0.7	0.51	0.86	0.27	30.97	('14:50295772:50295980:-@14:50295505|50295525:50295334:-.A.coreAndExt_14:50295772:50295980:-@14:50295505|50295525:50295334:-.A.up', '14:50295772:50295980:-@14:50295505|50295525:50295334:-.B.core_14:50295772:50295980:-@14:50295505|50295525:50295334:-.B.up')	(0,0):93,(1,0):41,(1,1):1	00:42:00	(0,0):83,(0,1):5,(1,0):17,(1,1):1	0:18,1:5	14	-	(50295334, 50295334)	(50295980, 50295980)
A3SS	ACLY	17:40075133:40075272:-@17:40070149|40070153:40069968:-	0.41	0.32	0.51	0.17	0.11	0.24	0.24	657.96	('17:40075133:40075272:-@17:40070149|40070153:40069968:-.A.coreAndExt_17:40075133:40075272:-@17:40070149|40070153:40069968:-.A.up', '17:40075133:40075272:-@17:40070149|40070153:40069968:-.B.core_17:40075133:40075272:-@17:40070149|40070153:40069968:-.B.up')	(0,0):501,(0,1):59,(1,0):43	0:43,1:59	(0,0):513,(0,1):106,(1,0):22,(1,1):3	0:22,1:109	17	-	(40069968, 40069968)	(40075272, 40075272)
A3SS	GATAD2A	19:19496642:19496947:+@19:19576149|19576154:19576423:+	0.75	0.66	0.83	0.95	0.87	1	-0.2	29.01	('19:19496642:19496947:+@19:19576149|19576154:19576423:+.B.up_19:19496642:19496947:+@19:19576149|19576154:19576423:+.B.core', '19:19496642:19496947:+@19:19576149|19576154:19576423:+.A.up_19:19496642:19496947:+@19:19576149|19576154:19576423:+.A.coreAndExt')	(0,0):588,(0,1):23,(1,0):72,(1,1):62	0:123,1:34	(0,0):534,(1,0):33,(1,1):52	0.0590278	19	+	(19496642, 19496642)	(19576423, 19576423)
A3SS	DCAF11	14:24583906:24584133:+@14:24584591|24584752:24584958:+	0.43	0.34	0.55	0.65	0.56	0.74	-0.22	10.46	('14:24583906:24584133:+@14:24584591|24584752:24584958:+.B.up_14:24583906:24584133:+@14:24584591|24584752:24584958:+.B.core', '14:24583906:24584133:+@14:24584591|24584752:24584958:+.A.up_14:24583906:24584133:+@14:24584591|24584752:24584958:+.A.coreAndExt')	(0,0):306,(0,1):31,(1,0):58,(1,1):4	0:59,1:34	(0,0):376,(0,1):25,(1,0):103,(1,1):2	0:105,1:25	14	+	(24583906, 24583906)	(24584958, 24584958)
A3SS	CHD9	16:53337632:53338537:+@16:53340146|53340149:53340309:+	0.49	0.37	0.61	0.77	0.63	0.87	-0.28	12.74	('16:53337632:53338537:+@16:53340146|53340149:53340309:+.B.up_16:53337632:53338537:+@16:53340146|53340149:53340309:+.B.core', '16:53337632:53338537:+@16:53340146|53340149:53340309:+.A.up_16:53337632:53338537:+@16:53340146|53340149:53340309:+.A.coreAndExt')	(0,0):120,(0,1):29,(1,0):28,(1,1):223	0:150,1:130	(0,0):85,(0,1):9,(1,0):32,(1,1):207	0:178,1:70	16	+	(53337632, 53337632)	(53340309, 53340309)
A3SS	PIDD	11:804094:804463:-@11:803587|803647:803174:-	0.09	0.02	0.2	0.38	0.25	0.52	-0.29	23.85	('11:804094:804463:-@11:803587|803647:803174:-.A.coreAndExt_11:804094:804463:-@11:803587|803647:803174:-.A.up', '11:804094:804463:-@11:803587|803647:803174:-.B.core_11:804094:804463:-@11:803587|803647:803174:-.B.up')	(0,0):41,(0,1):22,(1,0):2,(1,1):22	0:6,1:40	(0,0):57,(0,1):33,(1,0):24,(1,1):29	0:40,1:46	11	-	(803174, 803174)	(804463, 804463)
A3SS	PRR13	12:53836479:53836517:+@12:53837271|53837325:53837557:+	0.53	0.39	0.67	0.82	0.7	0.94	-0.29	14.93	('12:53836479:53836517:+@12:53837271|53837325:53837557:+.B.up_12:53836479:53836517:+@12:53837271|53837325:53837557:+.B.core', '12:53836479:53836517:+@12:53837271|53837325:53837557:+.A.up_12:53836479:53836517:+@12:53837271|53837325:53837557:+.A.coreAndExt')	(0,0):884,(0,1):13,(1,0):46,(1,1):31	0:65,1:25	(0,0):765,(0,1):5,(1,0):73,(1,1):20	0:90,1:8	12	+	(53836479, 53836479)	(53837557, 53837557)
A3SS	LRCH4	7:100173328:100173405:-@7:100171979|100172927:100171634:-	0.22	0.16	0.3	0.51	0.39	0.65	-0.29	15264.5	('7:100173328:100173405:-@7:100171979|100172927:100171634:-.A.coreAndExt_7:100173328:100173405:-@7:100171979|100172927:100171634:-.A.up', '7:100173328:100173405:-@7:100171979|100172927:100171634:-.B.core_7:100173328:100173405:-@7:100171979|100172927:100171634:-.B.up')	(0,0):60,(0,1):23,(1,0):97,(1,1):17	0:101,1:36	(0,0):92,(0,1):11,(1,0):190,(1,1):25	0:203,1:23	7	-	(100171634, 100171634)	(100173405, 100173405)
A3SS	RPL22L1	3:170586087:170586179:-@3:170585923|170585990:170585802:-	0.34	0.21	0.49	0.64	0.48	0.78	-0.3	11.91	('3:170586087:170586179:-@3:170585923|170585990:170585802:-.A.coreAndExt_3:170586087:170586179:-@3:170585923|170585990:170585802:-.A.up', '3:170586087:170586179:-@3:170585923|170585990:170585802:-.B.core_3:170586087:170586179:-@3:170585923|170585990:170585802:-.B.up')	(0,0):378,(0,1):15,(1,0):29	0:29,1:15	(0,0):414,(0,1):9,(1,0):64	0:64,1:9	3	-	(170585802, 170585802)	(170586179, 170586179)
A3SS	PITPNM1	11:67264702:67264907:-@11:67263816|67263819:67263649:-	0.6	0.31	0.81	0.93	0.81	0.99	-0.33	14.41	('11:67264702:67264907:-@11:67263816|67263819:67263649:-.A.coreAndExt_11:67264702:67264907:-@11:67263816|67263819:67263649:-.A.up', '11:67264702:67264907:-@11:67263816|67263819:67263649:-.B.core_11:67264702:67264907:-@11:67263816|67263819:67263649:-.B.up')	(0,0):53,(0,1):5,(1,0):8,(1,1):2	0:9,1:6	(0,0):68,(1,0):15,(1,1):2	00:17:00	11	-	(67263649, 67263649)	(67264907, 67264907)
A3SS	HDHD3	9:116139009:116139279:-@9:116137806|116137847:116137733:-	0.25	0.12	0.42	0.59	0.47	0.71	-0.34	23.3	('9:116139009:116139279:-@9:116137806|116137847:116137733:-.A.coreAndExt_9:116139009:116139279:-@9:116137806|116137847:116137733:-.A.up', '9:116139009:116139279:-@9:116137806|116137847:116137733:-.B.core_9:116139009:116139279:-@9:116137806|116137847:116137733:-.B.up')	(0,0):132,(0,1):17,(1,0):9,(1,1):14	0:13,1:27	(0,0):319,(0,1):21,(1,0):47,(1,1):13	0:54,1:27	9	-	(116137733, 116137733)	(116139279, 116139279)
A3SS	KAZALD1	10:102822299:102822860:+@10:102823963|102824018:102824178:+	0.06	0	0.23	0.41	0.22	0.63	-0.35	26.82	('10:102822299:102822860:+@10:102823963|102824018:102824178:+.B.up_10:102822299:102822860:+@10:102823963|102824018:102824178:+.B.core', '10:102822299:102822860:+@10:102823963|102824018:102824178:+.A.up_10:102822299:102822860:+@10:102823963|102824018:102824178:+.A.coreAndExt')	(0,0):50,(0,1):12,(1,1):6	0:0,1:18	(0,0):26,(0,1):11,(1,0):9,(1,1):24	0:18,1:26	10	+	(102822299, 102822299)	(102824178, 102824178)
A3SS	YIPF3	6:43484465:43484728:-@6:43483851|43483925:43483627:-	0.23	0.12	0.36	0.58	0.42	0.73	-0.35	10.76	('6:43484465:43484728:-@6:43483851|43483925:43483627:-.A.coreAndExt_6:43484465:43484728:-@6:43483851|43483925:43483627:-.A.up', '6:43484465:43484728:-@6:43483851|43483925:43483627:-.B.core_6:43484465:43484728:-@6:43483851|43483925:43483627:-.B.up')	(0,0):320,(1,0):10,(1,1):34	0:14,1:30	(0,0):487,(0,1):6,(1,0):33,(1,1):49	0:62,1:26	6	-	(43483627, 43483627)	(43484728, 43484728)
A3SS	FLII	17:18155313:18155460:-@17:18155127|18155130:18154994:-	0.37	0.18	0.57	0.74	0.59	0.87	-0.37	18.96	('17:18155313:18155460:-@17:18155127|18155130:18154994:-.A.coreAndExt_17:18155313:18155460:-@17:18155127|18155130:18154994:-.A.up', '17:18155313:18155460:-@17:18155127|18155130:18154994:-.B.core_17:18155313:18155460:-@17:18155127|18155130:18154994:-.B.up')	(0,0):175,(0,1):16,(1,0):9	0:9,1:16	(0,0):207,(0,1):7,(1,0):23	0:23,1:7	17	-	(18154994, 18154994)	(18155460, 18155460)
A3SS	PDLIM5	4:95376398:95376535:+@4:95376970|95377395:95378340:+	0.35	0.16	0.59	0.76	0.55	0.92	-0.41	13.79	('4:95376398:95376535:+@4:95376970|95377395:95378340:+.B.up_4:95376398:95376535:+@4:95376970|95377395:95378340:+.B.core', '4:95376398:95376535:+@4:95376970|95377395:95378340:+.A.up_4:95376398:95376535:+@4:95376970|95377395:95378340:+.A.coreAndExt')	(0,0):123,(0,1):5,(1,0):6,(1,1):16	0:8,1:19	(0,0):132,(0,1):2,(1,0):22,(1,1):22	0:37,1:9	4	+	(95376398, 95376398)	(95378340, 95378340)
A3SS	FAM45A	10:120863611:120863709:+@10:120867460|120867480:120867676:+	0.23	0.08	0.47	0.68	0.42	0.88	-0.45	10.88	('10:120863611:120863709:+@10:120867460|120867480:120867676:+.B.up_10:120863611:120863709:+@10:120867460|120867480:120867676:+.B.core', '10:120863611:120863709:+@10:120867460|120867480:120867676:+.A.up_10:120863611:120863709:+@10:120867460|120867480:120867676:+.A.coreAndExt')	(0,0):75,(0,1):9,(1,0):2	0:2,1:9	(0,0):183,(0,1):3,(1,0):10,(1,1):3	0:12,1:4	10	+	(120863611, 120863611)	(120867676, 120867676)
A3SS	FGFR3	4:1806057:1806247:+@4:1806548|1806551:1806696:+	0.09	0	0.3	0.55	0.26	0.81	-0.46	34.77	('4:1806057:1806247:+@4:1806548|1806551:1806696:+.B.up_4:1806057:1806247:+@4:1806548|1806551:1806696:+.B.core', '4:1806057:1806247:+@4:1806548|1806551:1806696:+.A.up_4:1806057:1806247:+@4:1806548|1806551:1806696:+.A.coreAndExt')	(0,0):52,(0,1):11	0:0,1:11	(0,0):41,(0,1):4,(1,0):6	0:6,1:4	4	+	(1806057, 1806057)	(1806696, 1806696)
A3SS	ABCB7	X:74375940:74376132:-@X:74334666|74334669:74334589:-	0.23	0.05	0.51	0.72	0.49	0.9	-0.49	15.13	('X:74375940:74376132:-@X:74334666|74334669:74334589:-.A.coreAndExt_X:74375940:74376132:-@X:74334666|74334669:74334589:-.A.up', 'X:74375940:74376132:-@X:74334666|74334669:74334589:-.B.core_X:74375940:74376132:-@X:74334666|74334669:74334589:-.B.up')	(0,0):100,(0,1):10,(1,0):3	0:3,1:10	(0,0):78,(0,1):5,(1,0):15	0:15,1:5	X	-	(74334589, 74334589)	(74376132, 74376132)
A3SS	ECI2	6:4135745:4135831:-@6:4133935|4133945:4133783:-	0.22	0.09	0.42	0.72	0.43	0.97	-0.5	68.79	('6:4135745:4135831:-@6:4133935|4133945:4133783:-.A.coreAndExt_6:4135745:4135831:-@6:4133935|4133945:4133783:-.A.up', '6:4135745:4135831:-@6:4133935|4133945:4133783:-.B.core_6:4135745:4135831:-@6:4133935|4133945:4133783:-.B.up')	(0,0):344,(0,1):14,(1,0):4	0:4,1:14	(0,0):311,(0,1):2,(1,0):8	0:8,1:2	6	-	(4133783, 4133783)	(4135831, 4135831)
A3SS	BMS1P20	22:22658308:22658479:+@22:22661155|22661198:22661386:+	0.28	0.14	0.46	0.8	0.52	0.97	-0.52	17.89	('22:22658308:22658479:+@22:22661155|22661198:22661386:+.B.up_22:22658308:22658479:+@22:22661155|22661198:22661386:+.B.core', '22:22658308:22658479:+@22:22661155|22661198:22661386:+.A.up_22:22658308:22658479:+@22:22661155|22661198:22661386:+.A.coreAndExt')	(0,0):96,(0,1):12,(1,0):6	0:6,1:12	(0,0):55,(0,1):1,(1,0):10	0:10,1:1	22	+	(22658308, 22658308)	(22661386, 22661386)
A3SS	FAM219A	9:34401664:34401718:-@9:34401117|34401120:34398182:-	0.33	0.15	0.56	0.9	0.7	0.99	-0.57	43.26	('9:34401664:34401718:-@9:34401117|34401120:34398182:-.A.coreAndExt_9:34401664:34401718:-@9:34401117|34401120:34398182:-.A.up', '9:34401664:34401718:-@9:34401117|34401120:34398182:-.B.core_9:34401664:34401718:-@9:34401117|34401120:34398182:-.B.up')	(0,0):19,(0,1):11,(1,0):5,(1,1):280	0:50,1:246	(0,0):40,(1,0):9,(1,1):258	0:229,1:38	9	-	(34398182, 34398182)	(34401718, 34401718)
A3SS	TRIM32	9:119449581:119449660:+@9:119459941|119459944:119463579:+	0.34	0.13	0.58	0.93	0.77	0.99	-0.59	4718.21	('9:119449581:119449660:+@9:119459941|119459944:119463579:+.B.up_9:119449581:119449660:+@9:119459941|119459944:119463579:+.B.core', '9:119449581:119449660:+@9:119459941|119459944:119463579:+.A.up_9:119449581:119449660:+@9:119459941|119459944:119463579:+.A.coreAndExt')	(0,0):18,(0,1):10,(1,0):5,(1,1):356	0:176,1:195	(0,0):23,(1,0):15,(1,1):328	0:316,1:27	9	+	(119449581, 119449581)	(119463579, 119463579)
A3SS	CHCHD7	8:57127157:57127226:+@8:57128948|57128992:57129090:+	0.09	0.03	0.18	0.7	0.29	1	-0.61	16.54	('8:57127157:57127226:+@8:57128948|57128992:57129090:+.B.up_8:57127157:57127226:+@8:57128948|57128992:57129090:+.B.core', '8:57127157:57127226:+@8:57128948|57128992:57129090:+.A.up_8:57127157:57127226:+@8:57128948|57128992:57129090:+.A.coreAndExt')	(0,0):499,(0,1):8,(1,0):6	0:6,1:8	(0,0):407,(1,0):7	00:07:00	8	+	(57127157, 57127157)	(57129090, 57129090)
A3SS	TRIM32	9:119449581:119449660:+@9:119459935|119459944:119463579:+	0.3	0.13	0.51	0.91	0.72	0.99	-0.61	369.79	('9:119449581:119449660:+@9:119459935|119459944:119463579:+.B.up_9:119449581:119449660:+@9:119459935|119459944:119463579:+.B.core', '9:119449581:119449660:+@9:119459935|119459944:119463579:+.A.up_9:119449581:119449660:+@9:119459935|119459944:119463579:+.A.coreAndExt')	(0,0):19,(0,1):10,(1,0):4,(1,1):356	0:39,1:331	(0,0):25,(1,0):13,(1,1):328	0:335,1:6	9	+	(119449581, 119449581)	(119463579, 119463579)
A5SS	TSEN15	1:184041291:184041328|184041432:+@1:184041961:184043344:+	0.82	0.66	0.96	0.11	0.01	0.32	0.71	1000000000000	('1:184041291:184041328|184041432:+@1:184041961:184043344:+.A.coreAndExt_1:184041291:184041328|184041432:+@1:184041961:184043344:+.A.dn', '1:184041291:184041328|184041432:+@1:184041961:184043344:+.B.core_1:184041291:184041328|184041432:+@1:184041961:184043344:+.B.dn')	(0,0):73,(0,1):2,(1,0):38,(1,1):325	0:294,1:71	(0,0):29,(1,0):1,(1,1):234	0:11,1:224	1	+	(184041291, 184041291)	(184043344, 184043344)
A5SS	TMEM177	2:120436743:120436801|120436852:+@2:120438408:120439694:+	0.77	0.58	0.92	0.18	0.03	0.4	0.59	70.48	('2:120436743:120436801|120436852:+@2:120438408:120439694:+.A.coreAndExt_2:120436743:120436801|120436852:+@2:120438408:120439694:+.A.dn', '2:120436743:120436801|120436852:+@2:120438408:120439694:+.B.core_2:120436743:120436801|120436852:+@2:120438408:120439694:+.B.dn')	(0,0):18,(0,1):3,(1,0):23,(1,1):257	0:257,1:26	(0,0):12,(0,1):7,(1,0):1,(1,1):92	0:34,1:66	2	+	(120436743, 120436743)	(120439694, 120439694)
A5SS	VRK2	2:58273777:58273956|58274003:+@2:58275962:58276102:+	0.77	0.47	0.95	0.19	0.06	0.36	0.58	39.42	('2:58273777:58273956|58274003:+@2:58275962:58276102:+.A.coreAndExt_2:58273777:58273956|58274003:+@2:58275962:58276102:+.A.dn', '2:58273777:58273956|58274003:+@2:58275962:58276102:+.B.core_2:58273777:58273956|58274003:+@2:58275962:58276102:+.B.dn')	(0,0):83,(0,1):1,(1,0):9	0:9,1:1	(0,0):83,(0,1):15,(1,0):5	0:5,1:15	2	+	(58273777, 58273777)	(58276102, 58276102)
A5SS	NSUN5P1	7:75044870:75045048|75045056:+@7:75045259:75045469:+	0.7	0.44	0.88	0.14	0.04	0.31	0.56	78.88	('7:75044870:75045048|75045056:+@7:75045259:75045469:+.A.coreAndExt_7:75044870:75045048|75045056:+@7:75045259:75045469:+.A.dn', '7:75044870:75045048|75045056:+@7:75045259:75045469:+.B.core_7:75044870:75045048|75045056:+@7:75045259:75045469:+.B.dn')	(0,0):93,(0,1):3,(1,0):7,(1,1):2	0:9,1:3	(0,0):144,(0,1):16,(1,0):2	0:2,1:16	7	+	(75044870, 75044870)	(75045469, 75045469)
A5SS	NIPA2	15:23034427:23034121|23034147:-@15:23027801:23027922:-	0.83	0.56	0.99	0.28	0.13	0.45	0.55	648.09	('15:23034427:23034121|23034147:-@15:23027801:23027922:-.A.dn_15:23034427:23034121|23034147:-@15:23027801:23027922:-.A.coreAndExt', '15:23034427:23034121|23034147:-@15:23027801:23027922:-.B.dn_15:23034427:23034121|23034147:-@15:23027801:23027922:-.B.core')	(0,0):298,(1,0):7,(1,1):18	00:25:00	(0,0):265,(0,1):13,(1,0):7,(1,1):20	0:13,1:27	15	-	(23027801, 23027801)	(23034427, 23034427)
A5SS	KANSL2	12:49075848:49075641|49075755:-@12:49075165:49075424:-	0.84	0.57	0.99	0.32	0.19	0.47	0.52	43.34	('12:49075848:49075641|49075755:-@12:49075165:49075424:-.A.dn_12:49075848:49075641|49075755:-@12:49075165:49075424:-.A.coreAndExt', '12:49075848:49075641|49075755:-@12:49075165:49075424:-.B.dn_12:49075848:49075641|49075755:-@12:49075165:49075424:-.B.core')	(0,0):112,(1,0):25,(1,1):15	00:40:00	(0,0):142,(0,1):2,(1,0):23,(1,1):49	0:37,1:37	12	-	(49075165, 49075165)	(49075848, 49075848)
A5SS	ZSWIM8	10:75559769:75559928|75559952:+@10:75560054:75560230:+	0.83	0.56	0.99	0.32	0.15	0.51	0.51	35.9	('10:75559769:75559928|75559952:+@10:75560054:75560230:+.A.coreAndExt_10:75559769:75559928|75559952:+@10:75560054:75560230:+.A.dn', '10:75559769:75559928|75559952:+@10:75560054:75560230:+.B.core_10:75559769:75559928|75559952:+@10:75560054:75560230:+.B.dn')	(0,0):49,(1,0):6	00:06:00	(0,0):102,(0,1):14,(1,0):7	0:7,1:14	10	+	(75559769, 75559769)	(75560230, 75560230)
A5SS	NOL8	9:95087876:95087588|95087600:-@9:95086305:95086491:-	0.8	0.55	0.98	0.3	0.11	0.53	0.5	19.83	('9:95087876:95087588|95087600:-@9:95086305:95086491:-.A.dn_9:95087876:95087588|95087600:-@9:95086305:95086491:-.A.coreAndExt', '9:95087876:95087588|95087600:-@9:95086305:95086491:-.B.dn_9:95087876:95087588|95087600:-@9:95086305:95086491:-.B.core')	(0,0):150,(0,1):1,(1,0):8,(1,1):5	0:12,1:2	(0,0):143,(0,1):9,(1,0):4,(1,1):9	0:9,1:13	9	-	(95086305, 95086305)	(95087876, 95087876)
A5SS	MPST	22:37415702:37415815|37415913:+@22:37420233:37420851:+	0.48	0.41	0.57	0	0	0.01	0.48	1000000000000	('22:37415702:37415815|37415913:+@22:37420233:37420851:+.A.coreAndExt_22:37415702:37415815|37415913:+@22:37420233:37420851:+.A.dn', '22:37415702:37415815|37415913:+@22:37420233:37420851:+.B.core_22:37415702:37415815|37415913:+@22:37420233:37420851:+.B.dn')	(0,0):356,(0,1):30,(1,0):128,(1,1):774	0:553,1:379	(0,0):456,(0,1):35,(1,1):1303	0:3,1:1335	22	+	(37415702, 37415702)	(37420851, 37420851)
A5SS	TJP1	15:29996509:29996405|29996426:-@15:29992357:29993893:-	0.57	0.33	0.78	0.1	0	0.31	0.47	11.64	('15:29996509:29996405|29996426:-@15:29992357:29993893:-.A.dn_15:29996509:29996405|29996426:-@15:29992357:29993893:-.A.coreAndExt', '15:29996509:29996405|29996426:-@15:29992357:29993893:-.B.dn_15:29996509:29996405|29996426:-@15:29992357:29993893:-.B.core')	(0,0):37,(0,1):6,(1,0):10,(1,1):144	0:90,1:70	(0,0):31,(0,1):5,(1,1):102	0:1,1:106	15	-	(29992357, 29992357)	(29996509, 29996509)
A5SS	THUMPD2	2:39998780:39998645|39998655:-@2:39996850:39997259:-	0.9	0.77	0.99	0.44	0.21	0.64	0.46	1082.18	('2:39998780:39998645|39998655:-@2:39996850:39997259:-.A.dn_2:39998780:39998645|39998655:-@2:39996850:39997259:-.A.coreAndExt', '2:39998780:39998645|39998655:-@2:39996850:39997259:-.B.dn_2:39998780:39998645|39998655:-@2:39996850:39997259:-.B.core')	(0,0):101,(1,0):17,(1,1):19	0:35,1:1	(0,0):100,(0,1):6,(1,0):6,(1,1):24	0:17,1:19	2	-	(39996850, 39996850)	(39998780, 39998780)
A5SS	USP8	15:50716579:50716711|50716851:+@15:50731206:50731374:+	0.81	0.51	0.98	0.38	0.24	0.54	0.43	22.37	('15:50716579:50716711|50716851:+@15:50731206:50731374:+.A.coreAndExt_15:50716579:50716711|50716851:+@15:50731206:50731374:+.A.dn', '15:50716579:50716711|50716851:+@15:50731206:50731374:+.B.core_15:50716579:50716711|50716851:+@15:50731206:50731374:+.B.dn')	(0,0):36,(1,0):17	00:17:00	(0,0):50,(0,1):14,(1,0):30	0:30,1:14	15	+	(50716579, 50716579)	(50731374, 50731374)
A5SS	MRPS7	17:73261783:73262045|73262047:+@17:73262274:73262454:+	0.86	0.69	0.96	0.46	0.29	0.65	0.4	422.69	('17:73261783:73262045|73262047:+@17:73262274:73262454:+.A.coreAndExt_17:73261783:73262045|73262047:+@17:73262274:73262454:+.A.dn', '17:73261783:73262045|73262047:+@17:73262274:73262454:+.B.core_17:73261783:73262045|73262047:+@17:73262274:73262454:+.B.dn')	(0,0):708,(0,1):3,(1,0):23,(1,1):29	0:48,1:7	(0,0):632,(0,1):14,(1,0):12,(1,1):16	0:20,1:22	17	+	(73261783, 73261783)	(73262454, 73262454)
A5SS	PAPD4	5:78908243:78908558|78908592:+@5:78908834:78908898:+	0.93	0.79	0.99	0.54	0.35	0.72	0.39	92.41	('5:78908243:78908558|78908592:+@5:78908834:78908898:+.A.coreAndExt_5:78908243:78908558|78908592:+@5:78908834:78908898:+.A.dn', '5:78908243:78908558|78908592:+@5:78908834:78908898:+.B.core_5:78908243:78908558|78908592:+@5:78908834:78908898:+.B.dn')	(0,0):161,(1,0):19,(1,1):23	00:42:00	(0,0):200,(0,1):7,(1,0):18,(1,1):45	0:39,1:31	5	+	(78908243, 78908243)	(78908898, 78908898)
A5SS	TRIM5	11:5706339:5706098|5706246:-@11:5700991:5701468:-	0.71	0.5	0.91	0.34	0.23	0.5	0.37	10.1	('11:5706339:5706098|5706246:-@11:5700991:5701468:-.A.dn_11:5706339:5706098|5706246:-@11:5700991:5701468:-.A.coreAndExt', '11:5706339:5706098|5706246:-@11:5700991:5701468:-.B.dn_11:5706339:5706098|5706246:-@11:5700991:5701468:-.B.core')	(0,0):20,(0,1):2,(1,0):28,(1,1):45	0:64,1:11	(0,0):58,(0,1):7,(1,0):22,(1,1):95	0:51,1:73	11	-	(5700991, 5700991)	(5706339, 5706339)
A5SS	SIRT3	11:236362:236048|236194:-@11:233343:233534:-	0.95	0.82	1	0.62	0.45	0.78	0.33	36.99	('11:236362:236048|236194:-@11:233343:233534:-.A.dn_11:236362:236048|236194:-@11:233343:233534:-.A.coreAndExt', '11:236362:236048|236194:-@11:233343:233534:-.B.dn_11:236362:236048|236194:-@11:233343:233534:-.B.core')	(0,0):74,(1,0):48	00:48:00	(0,0):116,(0,1):7,(1,0):32	0:32,1:7	11	-	(233343, 233343)	(236362, 236362)
A5SS	PANK2	20:3888573:3888782|3888925:+@20:3891224:3891477:+	0.52	0.41	0.62	0.27	0.2	0.36	0.25	61.93	('20:3888573:3888782|3888925:+@20:3891224:3891477:+.A.coreAndExt_20:3888573:3888782|3888925:+@20:3891224:3891477:+.A.dn', '20:3888573:3888782|3888925:+@20:3891224:3891477:+.B.core_20:3888573:3888782|3888925:+@20:3891224:3891477:+.B.dn')	(0,0):107,(0,1):29,(1,0):67,(1,1):9	0:69,1:36	(0,0):126,(0,1):50,(1,0):38,(1,1):20	0:41,1:67	20	+	(3888573, 3888573)	(3891477, 3891477)
A5SS	PLK4	4:128806863:128807781|128807883:+@4:128808551:128808651:+	0.93	0.83	0.99	0.69	0.56	0.83	0.24	10.84	('4:128806863:128807781|128807883:+@4:128808551:128808651:+.A.coreAndExt_4:128806863:128807781|128807883:+@4:128808551:128808651:+.A.dn', '4:128806863:128807781|128807883:+@4:128808551:128808651:+.B.core_4:128806863:128807781|128807883:+@4:128808551:128808651:+.B.dn')	(0,0):152,(0,1):1,(1,0):70,(1,1):291	0:348,1:14	(0,0):158,(0,1):10,(1,0):48,(1,1):227	0:203,1:82	4	+	(128806863, 128806863)	(128808651, 128808651)
A5SS	RPL12	9:130213684:130213329|130213560:-@9:130213010:130213083:-	0.43	0.29	0.6	0.2	0.14	0.27	0.23	10.36	('9:130213684:130213329|130213560:-@9:130213010:130213083:-.A.dn_9:130213684:130213329|130213560:-@9:130213010:130213083:-.A.coreAndExt', '9:130213684:130213329|130213560:-@9:130213010:130213083:-.B.dn_9:130213684:130213329|130213560:-@9:130213010:130213083:-.B.core')	(0,0):6937,(0,1):10,(1,0):234	0:234,1:10	(0,0):8093,(0,1):25,(1,0):177	0:177,1:25	9	-	(130213010, 130213010)	(130213684, 130213684)
A5SS	ALG3	3:183966759:183966533|183966570:-@3:183963501:183963600:-	0.97	0.92	1	0.77	0.69	0.85	0.2	1.90761e+07	('3:183966759:183966533|183966570:-@3:183963501:183963600:-.A.dn_3:183966759:183966533|183966570:-@3:183963501:183963600:-.A.coreAndExt', '3:183966759:183966533|183966570:-@3:183963501:183963600:-.B.dn_3:183966759:183966533|183966570:-@3:183963501:183963600:-.B.core')	(0,0):154,(1,0):84	0.0583333	(0,0):220,(0,1):20,(1,0):115,(1,1):6	0:120,1:21	3	-	(183963501, 183963501)	(183966759, 183966759)
A5SS	HAUS3	4:2243848:2243247|2243778:-@4:2241765:2242820:-	0.66	0.51	0.81	0.92	0.83	0.97	-0.26	13.33	('4:2243848:2243247|2243778:-@4:2241765:2242820:-.A.dn_4:2243848:2243247|2243778:-@4:2241765:2242820:-.A.coreAndExt', '4:2243848:2243247|2243778:-@4:2241765:2242820:-.B.dn_4:2243848:2243247|2243778:-@4:2241765:2242820:-.B.core')	(0,0):79,(0,1):1,(1,0):103,(1,1):231	0:246,1:89	(0,0):138,(0,1):2,(1,0):203,(1,1):260	0:448,1:17	4	-	(2241765, 2241765)	(2243848, 2243848)
A5SS	MRPL43	10:102746732:102746444|102746506:-@10:102746026:102746329:-	0.66	0.54	0.77	0.93	0.86	0.98	-0.27	901.54	('10:102746732:102746444|102746506:-@10:102746026:102746329:-.A.dn_10:102746732:102746444|102746506:-@10:102746026:102746329:-.A.coreAndExt', '10:102746732:102746444|102746506:-@10:102746026:102746329:-.B.dn_10:102746732:102746444|102746506:-@10:102746026:102746329:-.B.core')	(0,0):479,(0,1):18,(1,0):58,(1,1):37	0:83,1:30	(0,0):445,(0,1):3,(1,0):73,(1,1):34	0:104,1:6	10	-	(102746026, 102746026)	(102746732, 102746732)
A5SS	MINA	3:97691295:97690758|97691225:-@3:97686006:97686476:-	0.07	0.04	0.12	0.34	0.16	0.62	-0.27	11.88	('3:97691295:97690758|97691225:-@3:97686006:97686476:-.A.dn_3:97691295:97690758|97691225:-@3:97686006:97686476:-.A.coreAndExt', '3:97691295:97690758|97691225:-@3:97686006:97686476:-.B.dn_3:97691295:97690758|97691225:-@3:97686006:97686476:-.B.core')	(0,0):107,(0,1):5,(1,0):15,(1,1):87	0:24,1:83	(0,0):52,(1,0):17,(1,1):31	0:24,1:24	3	-	(97686006, 97686006)	(97691295, 97691295)
A5SS	PDSS2	6:107780760:107780194|107780572:-@6:107655402:107655536:-	0.6	0.44	0.76	0.93	0.81	1	-0.33	29.1	('6:107780760:107780194|107780572:-@6:107655402:107655536:-.A.dn_6:107780760:107780194|107780572:-@6:107655402:107655536:-.A.coreAndExt', '6:107780760:107780194|107780572:-@6:107655402:107655536:-.B.dn_6:107780760:107780194|107780572:-@6:107655402:107655536:-.B.core')	(0,0):67,(0,1):7,(1,0):97,(1,1):1	0:97,1:8	(0,0):77,(1,0):127,(1,1):1	0.0888889	6	-	(107655402, 107655402)	(107780760, 107780760)
A5SS	ZNF638	2:71558885:71558995|71559005:+@2:71575883:71577401:+	0.57	0.42	0.71	0.91	0.77	0.99	-0.34	105.34	('2:71558885:71558995|71559005:+@2:71575883:71577401:+.A.coreAndExt_2:71558885:71558995|71559005:+@2:71575883:71577401:+.A.dn', '2:71558885:71558995|71559005:+@2:71575883:71577401:+.B.core_2:71558885:71558995|71559005:+@2:71575883:71577401:+.B.dn')	(0,0):121,(0,1):20,(1,0):27,(1,1):481	0:338,1:190	(0,0):148,(1,0):22,(1,1):450	0:425,1:47	2	+	(71558885, 71558885)	(71577401, 71577401)
A5SS	PQBP1	X:48755195:48755365|48755376:+@X:48755775:48755859:+	0.06	0.01	0.2	0.41	0.22	0.61	-0.35	485.83	('X:48755195:48755365|48755376:+@X:48755775:48755859:+.A.coreAndExt_X:48755195:48755365|48755376:+@X:48755775:48755859:+.A.dn', 'X:48755195:48755365|48755376:+@X:48755775:48755859:+.B.core_X:48755195:48755365|48755376:+@X:48755775:48755859:+.B.dn')	(0,0):251,(0,1):11	0:0,1:11	(0,0):297,(0,1):9,(1,0):7	0:7,1:9	X	+	(48755195, 48755195)	(48755859, 48755859)
A5SS	UNKL	16:1417350:1417093|1417243:-@16:1413206:1416396:-	0.51	0.34	0.69	0.87	0.72	0.98	-0.36	1057.38	('16:1417350:1417093|1417243:-@16:1413206:1416396:-.A.dn_16:1417350:1417093|1417243:-@16:1413206:1416396:-.A.coreAndExt', '16:1417350:1417093|1417243:-@16:1413206:1416396:-.B.dn_16:1417350:1417093|1417243:-@16:1413206:1416396:-.B.core')	(0,0):65,(0,1):9,(1,0):13,(1,1):162	0:67,1:117	(0,0):71,(0,1):2,(1,0):24,(1,1):98	0:104,1:20	16	-	(1413206, 1413206)	(1417350, 1417350)
A5SS	SETD5-AS1	3:9433510:9433111|9433363:-@3:9431974:9432181:-	0.51	0.37	0.65	0.89	0.69	0.99	-0.38	17.27	('3:9433510:9433111|9433363:-@3:9431974:9432181:-.A.dn_3:9433510:9433111|9433363:-@3:9431974:9432181:-.A.coreAndExt', '3:9433510:9433111|9433363:-@3:9431974:9432181:-.B.dn_3:9433510:9433111|9433363:-@3:9431974:9432181:-.B.core')	(0,0):208,(0,1):12,(1,0):60,(1,1):1	0:60,1:13	(0,0):211,(0,1):1,(1,0):59	0:59,1:1	3	-	(9431974, 9431974)	(9433510, 9433510)
A5SS	CHD8	14:21900017:21898960|21899970:-@14:21897123:21897494:-	0.46	0.33	0.61	0.84	0.67	0.97	-0.38	25.33	('14:21900017:21898960|21899970:-@14:21897123:21897494:-.A.dn_14:21900017:21898960|21899970:-@14:21897123:21897494:-.A.coreAndExt', '14:21900017:21898960|21899970:-@14:21897123:21897494:-.B.dn_14:21900017:21898960|21899970:-@14:21897123:21897494:-.B.core')	(0,0):72,(0,1):7,(1,0):178,(1,1):25	0:190,1:20	(0,0):68,(1,0):216,(1,1):24	0.166667	14	-	(21897123, 21897123)	(21900017, 21900017)
A5SS	METTL23	17:74722912:74723260|74723295:+@17:74725772:74725876:+	0.31	0.14	0.52	0.7	0.49	0.86	-0.39	11.18	('17:74722912:74723260|74723295:+@17:74725772:74725876:+.A.coreAndExt_17:74722912:74723260|74723295:+@17:74725772:74725876:+.A.dn', '17:74722912:74723260|74723295:+@17:74725772:74725876:+.B.core_17:74722912:74723260|74723295:+@17:74725772:74725876:+.B.dn')	(0,0):105,(0,1):7,(1,0):7,(1,1):65	0:32,1:47	(0,0):140,(0,1):4,(1,0):22,(1,1):69	0:66,1:29	17	+	(74722912, 74722912)	(74725876, 74725876)
A5SS	FBXL19	16:30939788:30939820|30939949:+@16:30941394:30941905:+	0.43	0.24	0.62	0.85	0.61	0.99	-0.42	18.93	('16:30939788:30939820|30939949:+@16:30941394:30941905:+.A.coreAndExt_16:30939788:30939820|30939949:+@16:30941394:30941905:+.A.dn', '16:30939788:30939820|30939949:+@16:30941394:30941905:+.B.core_16:30939788:30939820|30939949:+@16:30941394:30941905:+.B.dn')	(0,0):66,(0,1):2,(1,0):13,(1,1):42	0:34,1:23	(0,0):82,(1,0):32,(1,1):62	0:85,1:9	16	+	(30939788, 30939788)	(30941905, 30941905)
A5SS	ZFP62	5:180288286:180287528|180288219:-@5:180274611:180278493:-	0.44	0.3	0.61	0.87	0.62	0.99	-0.43	13.8	('5:180288286:180287528|180288219:-@5:180274611:180278493:-.A.dn_5:180288286:180287528|180288219:-@5:180274611:180278493:-.A.coreAndExt', '5:180288286:180287528|180288219:-@5:180274611:180278493:-.B.dn_5:180288286:180287528|180288219:-@5:180274611:180278493:-.B.core')	(0,0):51,(0,1):7,(1,0):36,(1,1):359	0:179,1:223	(0,0):74,(1,0):47,(1,1):306	0:289,1:64	5	-	(180274611, 180274611)	(180288286, 180288286)
A5SS	OMA1	1:59012430:59012362|59012375:-@1:59004467:59004982:-	0.16	0.05	0.33	0.61	0.35	0.86	-0.45	28.16	('1:59012430:59012362|59012375:-@1:59004467:59004982:-.A.dn_1:59012430:59012362|59012375:-@1:59004467:59004982:-.A.coreAndExt', '1:59012430:59012362|59012375:-@1:59004467:59004982:-.B.dn_1:59012430:59012362|59012375:-@1:59004467:59004982:-.B.core')	(0,0):119,(0,1):15,(1,0):3,(1,1):79	0:22,1:75	(0,0):117,(0,1):2,(1,0):6,(1,1):56	0:38,1:26	1	-	(59004467, 59004467)	(59012430, 59012430)
A5SS	PNISR	6:99852578:99851705|99852479:-@6:99850416:99850586:-	0.31	0.16	0.5	0.77	0.5	0.96	-0.46	38.37	('6:99852578:99851705|99852479:-@6:99850416:99850586:-.A.dn_6:99852578:99851705|99852479:-@6:99850416:99850586:-.A.coreAndExt', '6:99852578:99851705|99852479:-@6:99850416:99850586:-.B.dn_6:99852578:99851705|99852479:-@6:99850416:99850586:-.B.core')	(0,0):387,(0,1):6,(1,0):88	0:88,1:6	(0,0):412,(1,0):62	0.0430556	6	-	(99850416, 99850416)	(99852578, 99852578)
A5SS	MICAL2	11:12159937:12160007|12160011:+@11:12183626:12183966:+	0.37	0.22	0.53	0.89	0.67	0.99	-0.52	4056.11	('11:12159937:12160007|12160011:+@11:12183626:12183966:+.A.coreAndExt_11:12159937:12160007|12160011:+@11:12183626:12183966:+.A.dn', '11:12159937:12160007|12160011:+@11:12183626:12183966:+.B.core_11:12159937:12160007|12160011:+@11:12183626:12183966:+.B.dn')	(0,0):119,(0,1):23,(1,0):14,(1,1):21	0:24,1:34	(0,0):25,(1,0):6,(1,1):7	00:13:00	11	+	(12159937, 12159937)	(12183966, 12183966)
A5SS	PLXNB2	22:50733207:50733148|50733155:-@22:50727946:50729026:-	0.31	0.05	0.75	0.87	0.69	0.98	-0.56	10.32	('22:50733207:50733148|50733155:-@22:50727946:50729026:-.A.dn_22:50733207:50733148|50733155:-@22:50727946:50729026:-.A.coreAndExt', '22:50733207:50733148|50733155:-@22:50727946:50729026:-.B.dn_22:50733207:50733148|50733155:-@22:50727946:50729026:-.B.core')	(0,0):39,(0,1):1,(1,0):1,(1,1):94	0:3,1:93	(0,0):24,(0,1):1,(1,0):14,(1,1):109	0:120,1:4	22	-	(50727946, 50727946)	(50733207, 50733207)
A5SS	C18orf21	18:33552588:33552803|33552870:+@18:33554859:33555058:+	0.19	0.06	0.36	0.75	0.52	0.92	-0.56	5.27722e+06	('18:33552588:33552803|33552870:+@18:33554859:33555058:+.A.coreAndExt_18:33552588:33552803|33552870:+@18:33554859:33555058:+.A.dn', '18:33552588:33552803|33552870:+@18:33554859:33555058:+.B.core_18:33552588:33552803|33552870:+@18:33554859:33555058:+.B.dn')	(0,0):168,(0,1):17,(1,0):5	0:5,1:17	(0,0):150,(0,1):4,(1,0):19,(1,1):1	0:20,1:4	18	+	(33552588, 33552588)	(33555058, 33555058)
A5SS	LINS	15:101142389:101142322|101142326:-@15:101120649:101121150:-	0.1	0.01	0.26	0.68	0.49	0.84	-0.58	6.74845e+08	('15:101142389:101142322|101142326:-@15:101120649:101121150:-.A.dn_15:101142389:101142322|101142326:-@15:101120649:101121150:-.A.coreAndExt', '15:101142389:101142322|101142326:-@15:101120649:101121150:-.B.dn_15:101142389:101142322|101142326:-@15:101120649:101121150:-.B.core')	(0,0):47,(0,1):9,(1,1):37	0:2,1:44	(0,0):44,(0,1):5,(1,0):13,(1,1):29	0:34,1:13	15	-	(101120649, 101120649)	(101142389, 101142389)
A5SS	NIPA2	15:23034427:23034121|23034147:-@15:23033278:23033413:-	0.21	0.11	0.32	0.88	0.69	1	-0.67	1000000000000	('15:23034427:23034121|23034147:-@15:23033278:23033413:-.A.dn_15:23034427:23034121|23034147:-@15:23033278:23033413:-.A.coreAndExt', '15:23034427:23034121|23034147:-@15:23033278:23033413:-.B.dn_15:23034427:23034121|23034147:-@15:23033278:23033413:-.B.core')	(0,0):206,(0,1):39,(1,0):13,(1,1):18	0:15,1:55	(0,0):224,(1,0):15,(1,1):20	00:35:00	15	-	(23033278, 23033278)	(23034427, 23034427)
MXE	NDE1	16:15788022:15788113:+@16:15790566:15790717:+@16:15793586:15793711:+@16:15818048:15820208:+	0.93	0.82	1	0.24	0.06	0.51	0.69	2.46647e+06	('16:15788022:15788113:+@16:15790566:15790717:+@16:15793586:15793711:+@16:15818048:15820208:+.A.up_16:15788022:15788113:+@16:15790566:15790717:+@16:15793586:15793711:+@16:15818048:15820208:+.A.mxe1_16:15788022:15788113:+@16:15790566:15790717:+@16:15793586:15793711:+@16:15818048:15820208:+.A.dn', '16:15788022:15788113:+@16:15790566:15790717:+@16:15793586:15793711:+@16:15818048:15820208:+.B.up_16:1…	(0,0):493,(1,0):17,(1,1):149	0:163,1:3	(0,0):377,(0,1):8,(1,0):2,(1,1):157	0:82,1:85	16	+	(15788022, 15788022)	(15820208, 15820208)
MXE	GAPVD1	9:128024111:128024238:+@9:128031215:128031263:+@9:128057737:128057853:+@9:128061169:128061385:+	0.8	0.51	0.95	0.25	0.13	0.41	0.55	120.96	('9:128024111:128024238:+@9:128031215:128031263:+@9:128057737:128057853:+@9:128061169:128061385:+.B.up_9:128024111:128024238:+@9:128031215:128031263:+@9:128057737:128057853:+@9:128061169:128061385:+.B.mxe2_9:128024111:128024238:+@9:128031215:128031263:+@9:128057737:128057853:+@9:128061169:128061385:+.B.dn', '9:128024111:128024238:+@9:128031215:128031263:+@9:128057737:128057853:+@9:128061169:12806…	(0,0):85,(1,0):9,(1,1):5	0:13,1:1	(0,0):134,(0,1):13,(1,0):6,(1,1):2	0:6,1:15	9	+	(128024111, 128024111)	(128061385, 128061385)
MXE	WBP2	17:73845685:73845820:-@17:73844651:73844743:-@17:73843877:73844011:-@17:73843568:73843690:-	0.67	0.29	0.92	0.14	0.05	0.29	0.53	13.89	('17:73845685:73845820:-@17:73844651:73844743:-@17:73843877:73844011:-@17:73843568:73843690:-.B.dn_17:73845685:73845820:-@17:73844651:73844743:-@17:73843877:73844011:-@17:73843568:73843690:-.B.mxe2_17:73845685:73845820:-@17:73844651:73844743:-@17:73843877:73844011:-@17:73843568:73843690:-.B.up', '17:73845685:73845820:-@17:73844651:73844743:-@17:73843877:73844011:-@17:73843568:73843690:-.A.dn_17:7…	(0,0):509,(0,1):1,(1,0):4	0:4,1:1	(0,0):666,(0,1):16,(1,0):3	0:3,1:16	17	-	(73843568, 73843568)	(73845820, 73845820)
MXE	ANLN	7:36450668:36450775:+@7:36455367:36455493:+@7:36456689:36456799:+@7:36458853:36459088:+	0.64	0.5	0.76	0.19	0.08	0.33	0.45	2.77896e+07	('7:36450668:36450775:+@7:36455367:36455493:+@7:36456689:36456799:+@7:36458853:36459088:+.A.up_7:36450668:36450775:+@7:36455367:36455493:+@7:36456689:36456799:+@7:36458853:36459088:+.A.mxe1_7:36450668:36450775:+@7:36455367:36455493:+@7:36456689:36456799:+@7:36458853:36459088:+.A.dn', '7:36450668:36450775:+@7:36455367:36455493:+@7:36456689:36456799:+@7:36458853:36459088:+.B.up_7:36450668:36450775:…	(0,0):197,(0,1):18,(1,0):36,(1,1):6	0:41,1:19	(0,0):183,(0,1):29,(1,0):7,(1,1):7	0:11,1:32	7	+	(36450668, 36450668)	(36459088, 36459088)
MXE	FKBP7	2:179343006:179343355:-@2:179341789:179341940:-@2:179334379:179334512:-@2:179328391:179330658:-	0.95	0.85	1	0.51	0.28	0.71	0.44	231936	('2:179343006:179343355:-@2:179341789:179341940:-@2:179334379:179334512:-@2:179328391:179330658:-.A.dn_2:179343006:179343355:-@2:179341789:179341940:-@2:179334379:179334512:-@2:179328391:179330658:-.A.mxe1_2:179343006:179343355:-@2:179341789:179341940:-@2:179334379:179334512:-@2:179328391:179330658:-.A.up', '2:179343006:179343355:-@2:179341789:179341940:-@2:179334379:179334512:-@2:179328391:17933…	(0,0):16,(1,0):24,(1,1):28	00:52:00	(0,0):36,(0,1):8,(1,0):8,(1,1):44	0:30,1:30	2	-	(179328391, 179328391)	(179343355, 179343355)
MXE	PLA2G6	22:38541445:38541660:-@22:38539112:38539295:-@22:38535989:38536176:-@22:38530995:38531091:-	0.83	0.68	0.94	0.4	0.22	0.6	0.43	38.19	('22:38541445:38541660:-@22:38539112:38539295:-@22:38535989:38536176:-@22:38530995:38531091:-.B.dn_22:38541445:38541660:-@22:38539112:38539295:-@22:38535989:38536176:-@22:38530995:38531091:-.B.mxe2_22:38541445:38541660:-@22:38539112:38539295:-@22:38535989:38536176:-@22:38530995:38531091:-.B.up', '22:38541445:38541660:-@22:38539112:38539295:-@22:38535989:38536176:-@22:38530995:38531091:-.A.dn_22:3…	(0,0):302,(0,1):3,(1,0):20	0:20,1:3	(0,0):124,(0,1):13,(1,0):8	0:8,1:13	22	-	(38530995, 38530995)	(38541660, 38541660)
MXE	TRIM24	7:138189035:138189153:+@7:138199957:138200104:+@7:138203934:138204066:+@7:138209986:138210102:+	0.77	0.59	0.92	0.36	0.19	0.54	0.41	91.66	('7:138189035:138189153:+@7:138199957:138200104:+@7:138203934:138204066:+@7:138209986:138210102:+.A.up_7:138189035:138189153:+@7:138199957:138200104:+@7:138203934:138204066:+@7:138209986:138210102:+.A.mxe1_7:138189035:138189153:+@7:138199957:138200104:+@7:138203934:138204066:+@7:138209986:138210102:+.A.dn', '7:138189035:138189153:+@7:138199957:138200104:+@7:138203934:138204066:+@7:138209986:13821…	(0,0):194,(0,1):3,(1,0):13	0:13,1:3	(0,0):275,(0,1):14,(1,0):8	0:8,1:14	7	+	(138189035, 138189035)	(138210102, 138210102)
MXE	TRIM24	7:138189035:138189153:+@7:138199957:138200104:+@7:138203936:138204066:+@7:138209986:138210102:+	0.76	0.54	0.92	0.35	0.2	0.56	0.41	17.05	('7:138189035:138189153:+@7:138199957:138200104:+@7:138203936:138204066:+@7:138209986:138210102:+.A.up_7:138189035:138189153:+@7:138199957:138200104:+@7:138203936:138204066:+@7:138209986:138210102:+.A.mxe1_7:138189035:138189153:+@7:138199957:138200104:+@7:138203936:138204066:+@7:138209986:138210102:+.A.dn', '7:138189035:138189153:+@7:138199957:138200104:+@7:138203936:138204066:+@7:138209986:13821…	(0,0):194,(0,1):3,(1,0):13	0:13,1:3	(0,0):275,(0,1):14,(1,0):8	0:8,1:14	7	+	(138189035, 138189035)	(138210102, 138210102)
MXE	PLA2G6	22:38565225:38565478:-@22:38541570:38541660:-@22:38539112:38539295:-@22:38535989:38536176:-	0.8	0.64	0.92	0.41	0.23	0.58	0.39	90.88	('22:38565225:38565478:-@22:38541570:38541660:-@22:38539112:38539295:-@22:38535989:38536176:-.B.dn_22:38565225:38565478:-@22:38541570:38541660:-@22:38539112:38539295:-@22:38535989:38536176:-.B.mxe2_22:38565225:38565478:-@22:38541570:38541660:-@22:38539112:38539295:-@22:38535989:38536176:-.B.up', '22:38565225:38565478:-@22:38541570:38541660:-@22:38539112:38539295:-@22:38535989:38536176:-.A.dn_22:3…	(0,0):241,(0,1):4,(1,0):28	0:28,1:4	(0,0):123,(0,1):12,(1,0):13,(1,1):10	0:16,1:19	22	-	(38535989, 38535989)	(38565478, 38565478)
MXE	ZFAT	8:135649704:135649955:-@8:135622713:135622898:-@8:135620972:135621122:-@8:135613720:135615176:-	0.5	0.35	0.66	0.13	0.03	0.29	0.37	89.06	('8:135649704:135649955:-@8:135622713:135622898:-@8:135620972:135621122:-@8:135613720:135615176:-.A.dn_8:135649704:135649955:-@8:135622713:135622898:-@8:135620972:135621122:-@8:135613720:135615176:-.A.mxe1_8:135649704:135649955:-@8:135622713:135622898:-@8:135620972:135621122:-@8:135613720:135615176:-.A.up', '8:135649704:135649955:-@8:135622713:135622898:-@8:135620972:135621122:-@8:135613720:13561…	(0,0):56,(0,1):15,(1,0):17,(1,1):163	0:86,1:109	(0,0):60,(0,1):17,(1,0):2,(1,1):129	0:6,1:142	8	-	(135613720, 135613720)	(135649955, 135649955)
MXE	IKZF1	7:50367234:50367353:+@7:50444231:50444491:+@7:50450238:50450405:+@7:50467616:50472798:+	0.64	0.47	0.8	0.29	0.18	0.43	0.35	40.07	('7:50367234:50367353:+@7:50444231:50444491:+@7:50450238:50450405:+@7:50467616:50472798:+.A.up_7:50367234:50367353:+@7:50444231:50444491:+@7:50450238:50450405:+@7:50467616:50472798:+.A.mxe1_7:50367234:50367353:+@7:50444231:50444491:+@7:50450238:50450405:+@7:50467616:50472798:+.A.dn', '7:50367234:50367353:+@7:50444231:50444491:+@7:50450238:50450405:+@7:50467616:50472798:+.B.up_7:50367234:50367353:…	(0,0):661,(0,1):6,(1,0):36,(1,1):2371	0:1387,1:1026	(0,0):729,(0,1):17,(1,0):19,(1,1):2455	0:777,1:1714	7	+	(50367234, 50367234)	(50472798, 50472798)
MXE	NIPA2	15:23034147:23034427:-@15:23033278:23033413:-@15:23027801:23027922:-@15:23021198:23021429:-	0.6	0.5	0.69	0.27	0.16	0.4	0.33	453892	('15:23034147:23034427:-@15:23033278:23033413:-@15:23027801:23027922:-@15:23021198:23021429:-.A.dn_15:23034147:23034427:-@15:23033278:23033413:-@15:23027801:23027922:-@15:23021198:23021429:-.A.mxe1_15:23034147:23034427:-@15:23033278:23033413:-@15:23027801:23027922:-@15:23021198:23021429:-.A.up', '15:23034147:23034427:-@15:23033278:23033413:-@15:23027801:23027922:-@15:23021198:23021429:-.B.dn_15:2…	(0,0):465,(0,1):37,(1,0):63,(1,1):33	0:75,1:58	(0,0):441,(0,1):42,(1,0):16,(1,1):31	0:20,1:69	15	-	(23021198, 23021198)	(23034427, 23034427)
MXE	GCSH	16:81129736:81129980:-@16:81124206:81124285:-@16:81118068:81118199:-@16:81115552:81116568:-	0.67	0.59	0.74	0.46	0.37	0.54	0.21	56.81	('16:81129736:81129980:-@16:81124206:81124285:-@16:81118068:81118199:-@16:81115552:81116568:-.B.dn_16:81129736:81129980:-@16:81124206:81124285:-@16:81118068:81118199:-@16:81115552:81116568:-.B.mxe2_16:81129736:81129980:-@16:81124206:81124285:-@16:81118068:81118199:-@16:81115552:81116568:-.B.up', '16:81129736:81129980:-@16:81124206:81124285:-@16:81118068:81118199:-@16:81115552:81116568:-.A.dn_16:8…	(0,0):353,(0,1):49,(1,0):112,(1,1):216	0:269,1:108	(0,0):232,(0,1):65,(1,0):60,(1,1):146	0:118,1:153	16	-	(81115552, 81115552)	(81129980, 81129980)
MXE	PREPL	2:44566286:44566502:-@2:44565490:44565675:-@2:44559598:44559795:-@2:44556076:44556251:-	0.47	0.36	0.57	0.69	0.58	0.79	-0.22	11.56	('2:44566286:44566502:-@2:44565490:44565675:-@2:44559598:44559795:-@2:44556076:44556251:-.B.dn_2:44566286:44566502:-@2:44565490:44565675:-@2:44559598:44559795:-@2:44556076:44556251:-.B.mxe2_2:44566286:44566502:-@2:44565490:44565675:-@2:44559598:44559795:-@2:44556076:44556251:-.B.up', '2:44566286:44566502:-@2:44565490:44565675:-@2:44559598:44559795:-@2:44556076:44556251:-.A.dn_2:44566286:44566502:…	(0,0):208,(0,1):43,(1,0):40,(1,1):2	0:41,1:44	(0,0):173,(0,1):23,(1,0):53,(1,1):2	0:53,1:25	2	-	(44556076, 44556076)	(44566502, 44566502)
MXE	FAM57A	17:636338:636421:+@17:641086:641287:+@17:643745:643840:+@17:644541:646075:+	0.12	0.06	0.21	0.36	0.26	0.48	-0.24	20.62	('17:636338:636421:+@17:641086:641287:+@17:643745:643840:+@17:644541:646075:+.A.up_17:636338:636421:+@17:641086:641287:+@17:643745:643840:+@17:644541:646075:+.A.mxe1_17:636338:636421:+@17:641086:641287:+@17:643745:643840:+@17:644541:646075:+.A.dn', '17:636338:636421:+@17:641086:641287:+@17:643745:643840:+@17:644541:646075:+.B.up_17:636338:636421:+@17:641086:641287:+@17:643745:643840:+@17:644541:6…	(0,0):279,(0,1):24,(1,0):7,(1,1):474	0:65,1:440	(0,0):329,(0,1):31,(1,0):29,(1,1):410	0:168,1:302	17	+	(636338, 636338)	(646075, 646075)
MXE	OGDH	7:44684926:44685117:+@7:44687043:44687133:+@7:44687256:44687358:+@7:44706335:44706450:+	0.54	0.43	0.65	0.79	0.69	0.89	-0.25	41.35	('7:44684926:44685117:+@7:44687043:44687133:+@7:44687256:44687358:+@7:44706335:44706450:+.B.up_7:44684926:44685117:+@7:44687043:44687133:+@7:44687256:44687358:+@7:44706335:44706450:+.B.mxe2_7:44684926:44685117:+@7:44687043:44687133:+@7:44687256:44687358:+@7:44706335:44706450:+.B.dn', '7:44684926:44685117:+@7:44687043:44687133:+@7:44687256:44687358:+@7:44706335:44706450:+.A.up_7:44684926:44685117:…	(0,0):183,(0,1):34,(1,0):44	0:44,1:34	(0,0):208,(0,1):12,(1,0):52,(1,1):5	0:57,1:12	7	+	(44684926, 44684926)	(44706450, 44706450)
MXE	ARMC10	7:102727077:102727211:+@7:102732924:102733100:+@7:102737724:102737795:+@7:102738746:102740210:+	0.11	0.06	0.18	0.37	0.27	0.47	-0.26	1.02956e+07	('7:102727077:102727211:+@7:102732924:102733100:+@7:102737724:102737795:+@7:102738746:102740210:+.A.up_7:102727077:102727211:+@7:102732924:102733100:+@7:102737724:102737795:+@7:102738746:102740210:+.A.mxe1_7:102727077:102727211:+@7:102732924:102733100:+@7:102737724:102737795:+@7:102738746:102740210:+.A.dn', '7:102727077:102727211:+@7:102732924:102733100:+@7:102737724:102737795:+@7:102738746:10274…	(0,0):329,(0,1):76,(1,0):11,(1,1):237	0:31,1:293	(0,0):280,(0,1):42,(1,0):30,(1,1):152	0:77,1:147	7	+	(102727077, 102727077)	(102740210, 102740210)
MXE	ARIH2	3:48956254:48956431:+@3:48960181:48960244:+@3:48964895:48965246:+@3:48999045:48999112:+	0.61	0.47	0.76	0.89	0.76	0.98	-0.28	14.88	('3:48956254:48956431:+@3:48960181:48960244:+@3:48964895:48965246:+@3:48999045:48999112:+.B.up_3:48956254:48956431:+@3:48960181:48960244:+@3:48964895:48965246:+@3:48999045:48999112:+.B.mxe2_3:48956254:48956431:+@3:48960181:48960244:+@3:48964895:48965246:+@3:48999045:48999112:+.B.dn', '3:48956254:48956431:+@3:48960181:48960244:+@3:48964895:48965246:+@3:48999045:48999112:+.A.up_3:48956254:48956431:…	(0,0):1278,(0,1):10,(1,0):118	0:118,1:10	(0,0):1428,(0,1):2,(1,0):139	0:139,1:2	3	+	(48956254, 48956254)	(48999112, 48999112)
MXE	ANLN	7:36450123:36450313:+@7:36450668:36450775:+@7:36455367:36455493:+@7:36456689:36456799:+	0.08	0.02	0.21	0.36	0.2	0.52	-0.28	10.07	('7:36450123:36450313:+@7:36450668:36450775:+@7:36455367:36455493:+@7:36456689:36456799:+.B.up_7:36450123:36450313:+@7:36450668:36450775:+@7:36455367:36455493:+@7:36456689:36456799:+.B.mxe2_7:36450123:36450313:+@7:36450668:36450775:+@7:36455367:36455493:+@7:36456689:36456799:+.B.dn', '7:36450123:36450313:+@7:36450668:36450775:+@7:36455367:36455493:+@7:36456689:36456799:+.A.up_7:36450123:36450313:…	(0,0):216,(0,1):21,(1,0):1,(1,1):1	0:2,1:21	(0,0):166,(0,1):18,(1,0):11	0:11,1:18	7	+	(36450123, 36450123)	(36456799, 36456799)
MXE	PRR5	22:45072688:45073120:+@22:45098372:45098488:+@22:45110471:45110551:+@22:45121124:45121172:+	0.38	0.24	0.54	0.72	0.55	0.88	-0.34	28.27	('22:45072688:45073120:+@22:45098372:45098488:+@22:45110471:45110551:+@22:45121124:45121172:+.A.up_22:45072688:45073120:+@22:45098372:45098488:+@22:45110471:45110551:+@22:45121124:45121172:+.A.mxe1_22:45072688:45073120:+@22:45098372:45098488:+@22:45110471:45110551:+@22:45121124:45121172:+.A.dn', '22:45072688:45073120:+@22:45098372:45098488:+@22:45110471:45110551:+@22:45121124:45121172:+.B.up_22:4…	(0,0):161,(0,1):22,(1,0):15,(1,1):7	0:19,1:25	(0,0):142,(0,1):6,(1,0):20,(1,1):8	0:25,1:9	22	+	(45072688, 45072688)	(45121172, 45121172)
MXE	ARL13B	3:93698983:93699326:+@3:93714718:93714788:+@3:93722503:93722752:+@3:93754175:93754280:+	0.11	0.05	0.22	0.47	0.29	0.69	-0.36	18.44	('3:93698983:93699326:+@3:93714718:93714788:+@3:93722503:93722752:+@3:93754175:93754280:+.B.up_3:93698983:93699326:+@3:93714718:93714788:+@3:93722503:93722752:+@3:93754175:93754280:+.B.mxe2_3:93698983:93699326:+@3:93714718:93714788:+@3:93722503:93722752:+@3:93754175:93754280:+.B.dn', '3:93698983:93699326:+@3:93714718:93714788:+@3:93722503:93722752:+@3:93754175:93754280:+.A.up_3:93698983:93699326:…	(0,0):94,(0,1):15,(1,0):6,(1,1):31	0:10,1:42	(0,0):145,(0,1):6,(1,0):16,(1,1):18	0:24,1:16	3	+	(93698983, 93698983)	(93754280, 93754280)
MXE	PI4KB	1:151299747:151300191:-@1:151298648:151298849:-@1:151297221:151297393:-@1:151288049:151288985:-	0.48	0.39	0.58	0.85	0.78	0.91	-0.37	1000000000000	('1:151299747:151300191:-@1:151298648:151298849:-@1:151297221:151297393:-@1:151288049:151288985:-.A.dn_1:151299747:151300191:-@1:151298648:151298849:-@1:151297221:151297393:-@1:151288049:151288985:-.A.mxe1_1:151299747:151300191:-@1:151298648:151298849:-@1:151297221:151297393:-@1:151288049:151288985:-.A.up', '1:151299747:151300191:-@1:151298648:151298849:-@1:151297221:151297393:-@1:151288049:15128…	(0,0):135,(0,1):46,(1,0):48,(1,1):299	0:169,1:224	(0,0):159,(0,1):11,(1,0):80,(1,1):327	0:376,1:42	1	-	(151288049, 151288049)	(151300191, 151300191)
MXE	IL15RA	10:6019368:6019574:-@10:6008108:6008302:-@10:6005706:6005804:-@10:6002330:6002530:-	0.51	0.29	0.76	0.89	0.71	0.98	-0.38	21.29	('10:6019368:6019574:-@10:6008108:6008302:-@10:6005706:6005804:-@10:6002330:6002530:-.A.dn_10:6019368:6019574:-@10:6008108:6008302:-@10:6005706:6005804:-@10:6002330:6002530:-.A.mxe1_10:6019368:6019574:-@10:6008108:6008302:-@10:6005706:6005804:-@10:6002330:6002530:-.A.up', '10:6019368:6019574:-@10:6008108:6008302:-@10:6005706:6005804:-@10:6002330:6002530:-.B.dn_10:6019368:6019574:-@10:6008108:6008…	(0,0):204,(0,1):6,(1,0):10,(1,1):1	0:10,1:7	(0,0):182,(0,1):1,(1,0):22,(1,1):1	0:23,1:1	10	-	(6002330, 6002330)	(6019574, 6019574)
MXE	PGAP2	11:3829524:3829545:+@11:3832480:3832654:+@11:3844843:3844970:+@11:3845113:3845365:+	0.57	0.37	0.75	0.95	0.85	1	-0.38	219.31	('11:3829524:3829545:+@11:3832480:3832654:+@11:3844843:3844970:+@11:3845113:3845365:+.A.up_11:3829524:3829545:+@11:3832480:3832654:+@11:3844843:3844970:+@11:3845113:3845365:+.A.mxe1_11:3829524:3829545:+@11:3832480:3832654:+@11:3844843:3844970:+@11:3845113:3845365:+.A.dn', '11:3829524:3829545:+@11:3832480:3832654:+@11:3844843:3844970:+@11:3845113:3845365:+.B.up_11:3829524:3829545:+@11:3832480:3832…	(0,0):174,(0,1):7,(1,0):15,(1,1):11	0:21,1:12	(0,0):151,(1,0):26,(1,1):3	00:29:00	11	+	(3829524, 3829524)	(3845365, 3845365)
MXE	RBM23	14:23388208:23388358:-@14:23380537:23380612:-@14:23378692:23378804:-@14:23375404:23375577:-	0.39	0.18	0.6	0.77	0.58	0.92	-0.38	20.02	('14:23388208:23388358:-@14:23380537:23380612:-@14:23378692:23378804:-@14:23375404:23375577:-.B.dn_14:23388208:23388358:-@14:23380537:23380612:-@14:23378692:23378804:-@14:23375404:23375577:-.B.mxe2_14:23388208:23388358:-@14:23380537:23380612:-@14:23378692:23378804:-@14:23375404:23375577:-.B.up', '14:23388208:23388358:-@14:23380537:23380612:-@14:23378692:23378804:-@14:23375404:23375577:-.A.dn_14:2…	(0,0):286,(0,1):9,(1,0):7,(1,1):1	0:7,1:10	(0,0):314,(0,1):3,(1,0):14,(1,1):1	0:15,1:3	14	-	(23375404, 23375404)	(23388358, 23388358)
MXE	TTC33	5:40746900:40747121:-@5:40730364:40730445:-@5:40728447:40728578:-@5:40711678:40716600:-	0.29	0.12	0.49	0.67	0.49	0.83	-0.38	21.91	('5:40746900:40747121:-@5:40730364:40730445:-@5:40728447:40728578:-@5:40711678:40716600:-.B.dn_5:40746900:40747121:-@5:40730364:40730445:-@5:40728447:40728578:-@5:40711678:40716600:-.B.mxe2_5:40746900:40747121:-@5:40730364:40730445:-@5:40728447:40728578:-@5:40711678:40716600:-.B.up', '5:40746900:40747121:-@5:40730364:40730445:-@5:40728447:40728578:-@5:40711678:40716600:-.A.dn_5:40746900:40747121:…	(0,0):67,(0,1):10,(1,0):4,(1,1):154	0:44,1:124	(0,0):120,(0,1):7,(1,0):17,(1,1):202	0:172,1:54	5	-	(40711678, 40711678)	(40747121, 40747121)
MXE	OGDH	7:44684926:44685117:+@7:44687043:44687133:+@7:44687256:44687358:+@7:44695917:44695961:+	0.53	0.31	0.77	0.92	0.75	0.99	-0.39	14.25	('7:44684926:44685117:+@7:44687043:44687133:+@7:44687256:44687358:+@7:44695917:44695961:+.B.up_7:44684926:44685117:+@7:44687043:44687133:+@7:44687256:44687358:+@7:44695917:44695961:+.B.mxe2_7:44684926:44685117:+@7:44687043:44687133:+@7:44687256:44687358:+@7:44695917:44695961:+.B.dn', '7:44684926:44685117:+@7:44687043:44687133:+@7:44687256:44687358:+@7:44695917:44695961:+.A.up_7:44684926:44685117:…	(0,0):160,(0,1):6,(1,0):8	0:8,1:6	(0,0):169,(1,0):19,(1,1):5	00:24:00	7	+	(44684926, 44684926)	(44695961, 44695961)
MXE	LINC01128	1:764383:764484:+@1:787307:787490:+@1:788051:788146:+@1:788771:794826:+	0.14	0.04	0.3	0.57	0.38	0.75	-0.43	49393.7	('1:764383:764484:+@1:787307:787490:+@1:788051:788146:+@1:788771:794826:+.A.up_1:764383:764484:+@1:787307:787490:+@1:788051:788146:+@1:788771:794826:+.A.mxe1_1:764383:764484:+@1:787307:787490:+@1:788051:788146:+@1:788771:794826:+.A.dn', '1:764383:764484:+@1:787307:787490:+@1:788051:788146:+@1:788771:794826:+.B.up_1:764383:764484:+@1:787307:787490:+@1:788051:788146:+@1:788771:794826:+.B.mxe2_1:764…	(0,0):1528,(0,1):14,(1,0):2,(1,1):674	0:63,1:627	(0,0):1791,(0,1):5,(1,0):16,(1,1):1055	0:504,1:572	1	+	(764383, 764383)	(794826, 794826)
MXE	RHOT1	17:30535126:30535328:+@17:30536369:30536464:+@17:30538135:30538257:+@17:30551635:30552746:+	0.26	0.15	0.39	0.7	0.59	0.8	-0.44	1000000000000	('17:30535126:30535328:+@17:30536369:30536464:+@17:30538135:30538257:+@17:30551635:30552746:+.B.up_17:30535126:30535328:+@17:30536369:30536464:+@17:30538135:30538257:+@17:30551635:30552746:+.B.mxe2_17:30535126:30535328:+@17:30536369:30536464:+@17:30538135:30538257:+@17:30551635:30552746:+.B.dn', '17:30535126:30535328:+@17:30536369:30536464:+@17:30538135:30538257:+@17:30551635:30552746:+.A.up_17:3…	(0,0):262,(0,1):31,(1,0):13,(1,1):266	0:71,1:239	(0,0):263,(0,1):19,(1,0):53,(1,1):341	0:309,1:104	17	+	(30535126, 30535126)	(30552746, 30552746)
MXE	PPP1R12A	12:80201006:80201110:-@12:80199946:80200113:-@12:80199372:80199548:-@12:80192274:80192364:-	0.4	0.09	0.73	0.87	0.71	0.96	-0.47	10.07	('12:80201006:80201110:-@12:80199946:80200113:-@12:80199372:80199548:-@12:80192274:80192364:-.B.dn_12:80201006:80201110:-@12:80199946:80200113:-@12:80199372:80199548:-@12:80192274:80192364:-.B.mxe2_12:80201006:80201110:-@12:80199946:80200113:-@12:80199372:80199548:-@12:80192274:80192364:-.B.up', '12:80201006:80201110:-@12:80199946:80200113:-@12:80199372:80199548:-@12:80192274:80192364:-.A.dn_12:8…	(0,0):144,(0,1):5,(1,0):3	0:3,1:5	(0,0):145,(0,1):3,(1,0):28	0:28,1:3	12	-	(80192274, 80192274)	(80201110, 80201110)
MXE	PPM1A	14:60715966:60716395:+@14:60717098:60717199:+@14:60743723:60743809:+@14:60749402:60750255:+	0.3	0.12	0.53	0.87	0.76	0.96	-0.57	1.16341e+06	('14:60715966:60716395:+@14:60717098:60717199:+@14:60743723:60743809:+@14:60749402:60750255:+.A.up_14:60715966:60716395:+@14:60717098:60717199:+@14:60743723:60743809:+@14:60749402:60750255:+.A.mxe1_14:60715966:60716395:+@14:60717098:60717199:+@14:60743723:60743809:+@14:60749402:60750255:+.A.dn', '14:60715966:60716395:+@14:60717098:60717199:+@14:60743723:60743809:+@14:60749402:60750255:+.B.up_14:6…	(0,0):315,(0,1):7,(1,0):5,(1,1):363	0:103,1:272	(0,0):346,(0,1):2,(1,0):27,(1,1):430	0:415,1:44	14	+	(60715966, 60715966)	(60750255, 60750255)
RI	ALAD	9:116153213-116153078:-@9:116152956-116152873:-	0.72	0.4	0.95	0.08	0.02	0.21	0.64	143823	('9:116153213-116153078:-@9:116152956-116152873:-.A.withRI', '9:116153213-116153078:-@9:116152956-116152873:-.B.dn_9:116153213-116153078:-@9:116152956-116152873:-.B.up')	(0,0):115,(1,0):10	00:10:00	(0,0):307,(0,1):8,(1,0):4	0:4,1:8	9	-	(116152873, 116152873)	(116153213, 116153213)
RI	RPAIN	17:5329291-5329619:+@17:5331391-5331531:+	0.8	0.51	0.99	0.29	0.19	0.43	0.51	25.57	('17:5329291-5329619:+@17:5331391-5331531:+.A.withRI', '17:5329291-5329619:+@17:5331391-5331531:+.B.up_17:5329291-5329619:+@17:5331391-5331531:+.B.dn')	(0,0):219,(1,0):65,(1,1):2	0.0465278	(0,0):256,(0,1):9,(1,0):60,(1,1):8	0:62,1:15	17	+	(5329291, 5329291)	(5331531, 5331531)
RI	GOLGA2P7	15:84871772-84871622:-@15:84869960-84868063:-	0.74	0.58	0.95	0.27	0.17	0.4	0.47	128.46	('15:84871772-84871622:-@15:84869960-84868063:-.A.withRI', '15:84871772-84871622:-@15:84869960-84868063:-.B.dn_15:84871772-84871622:-@15:84869960-84868063:-.B.up')	(0,0):22,(0,1):1,(1,0):95,(1,1):128	0:190,1:34	(0,0):11,(1,0):23,(1,1):94	0:55,1:62	15	-	(84868063, 84868063)	(84871772, 84871772)
RI	AP1G2	14:24037279-24036948:-@14:24036528-24036320:-	0.87	0.62	0.97	0.41	0.21	0.65	0.46	38.69	('14:24037279-24036948:-@14:24036528-24036320:-.A.withRI', '14:24037279-24036948:-@14:24036528-24036320:-.B.dn_14:24037279-24036948:-@14:24036528-24036320:-.B.up')	(0,0):67,(1,0):17	00:17:00	(0,0):154,(0,1):6,(1,0):11,(1,1):4	0:14,1:7	14	-	(24036320, 24036320)	(24037279, 24037279)
RI	SIRT7	17:79872578-79872480:-@17:79872406-79872170:-	0.5	0.3	0.74	0.1	0.04	0.21	0.4	1385.11	('17:79872578-79872480:-@17:79872406-79872170:-.A.withRI', '17:79872578-79872480:-@17:79872406-79872170:-.B.dn_17:79872578-79872480:-@17:79872406-79872170:-.B.up')	(0,0):106,(0,1):6,(1,0):12,(1,1):3	0:12,1:9	(0,0):143,(0,1):20,(1,0):4,(1,1):7	0:5,1:26	17	-	(79872170, 79872170)	(79872578, 79872578)
RI	RPL13A	19:49993107-49993347:+@19:49993489-49993554:+	0.81	0.62	0.95	0.41	0.29	0.55	0.4	656.29	('19:49993107-49993347:+@19:49993489-49993554:+.A.withRI', '19:49993107-49993347:+@19:49993489-49993554:+.B.up_19:49993107-49993347:+@19:49993489-49993554:+.B.dn')	(0,0):19001,(0,1):1,(1,0):46,(1,1):13	0:58,1:2	(0,0):25902,(0,1):13,(1,0):39,(1,1):6	0:43,1:15	19	+	(49993107, 49993107)	(49993554, 49993554)
RI	TMEM79	1:156254975-156255774:+@1:156256051-156256264:+	0.51	0.28	0.75	0.15	0.04	0.3	0.36	10.35	('1:156254975-156255774:+@1:156256051-156256264:+.A.withRI', '1:156254975-156255774:+@1:156256051-156256264:+.B.up_1:156254975-156255774:+@1:156256051-156256264:+.B.dn')	(0,0):22,(0,1):2,(1,0):12,(1,1):50	0:31,1:33	(0,0):36,(0,1):13,(1,0):4,(1,1):44	0:8,1:53	1	+	(156254975, 156254975)	(156256264, 156256264)
RI	ATRIP	3:48506886-48507708:+@3:48508029-48509044:+	0.51	0.37	0.67	0.19	0.12	0.25	0.32	8984.75	('3:48506886-48507708:+@3:48508029-48509044:+.A.withRI', '3:48506886-48507708:+@3:48508029-48509044:+.B.up_3:48506886-48507708:+@3:48508029-48509044:+.B.dn')	(0,0):18,(0,1):8,(1,0):29,(1,1):185	0:126,1:96	(0,0):28,(0,1):42,(1,0):26,(1,1):418	0:94,1:392	3	+	(48506886, 48506886)	(48509044, 48509044)
RI	ADARB1	21:46641933-46643492:+@21:46645462-46646478:+	0.96	0.85	1	0.68	0.59	0.77	0.28	28428.9	('21:46641933-46643492:+@21:46645462-46646478:+.A.withRI', '21:46641933-46643492:+@21:46645462-46646478:+.B.up_21:46641933-46643492:+@21:46645462-46646478:+.B.dn')	(0,0):40,(1,0):155,(1,1):146	0:300,1:1	(0,0):60,(0,1):14,(1,0):206,(1,1):259	0:372,1:107	21	+	(46641933, 46641933)	(46646478, 46646478)
RI	ADARB1	21:46641933-46643492:+@21:46645462-46646475:+	0.95	0.86	0.99	0.68	0.58	0.78	0.27	220.59	('21:46641933-46643492:+@21:46645462-46646475:+.A.withRI', '21:46641933-46643492:+@21:46645462-46646475:+.B.up_21:46641933-46643492:+@21:46645462-46646475:+.B.dn')	(0,0):40,(1,0):155,(1,1):146	0:296,1:5	(0,0):60,(0,1):14,(1,0):206,(1,1):259	0:379,1:100	21	+	(46641933, 46641933)	(46646475, 46646475)
RI	FIGNL1	7:50514995-50514830:-@7:50514714-50511832:-	0.95	0.87	0.99	0.71	0.6	0.83	0.24	157.59	('7:50514995-50514830:-@7:50514714-50511832:-.A.withRI', '7:50514995-50514830:-@7:50514714-50511832:-.B.dn_7:50514995-50514830:-@7:50514714-50511832:-.B.up')	(0,0):45,(0,1):1,(1,0):67,(1,1):725	0:729,1:64	(0,0):58,(0,1):11,(1,0):53,(1,1):773	0:691,1:146	7	-	(50511832, 50511832)	(50514995, 50514995)
RI	BRAT1	7:2583596-2582838:-@7:2581845-2581754:-	0.05	0.01	0.12	0.25	0.17	0.36	-0.2	346.85	('7:2583596-2582838:-@7:2581845-2581754:-.A.withRI', '7:2583596-2582838:-@7:2581845-2581754:-.B.dn_7:2583596-2582838:-@7:2581845-2581754:-.B.up')	(0,0):173,(0,1):6,(1,0):4,(1,1):40	0:7,1:43	(0,0):195,(0,1):2,(1,0):35,(1,1):77	0:55,1:59	7	-	(2581754, 2581754)	(2583596, 2583596)
RI	BRAT1	7:2583596-2583224:-@7:2582957-2582838:-	0.05	0.02	0.1	0.25	0.17	0.34	-0.2	6706.37	('7:2583596-2583224:-@7:2582957-2582838:-.A.withRI', '7:2583596-2583224:-@7:2582957-2582838:-.B.dn_7:2583596-2583224:-@7:2582957-2582838:-.B.up')	(0,0):116,(0,1):28,(1,0):6,(1,1):34	0:9,1:59	(0,0):131,(0,1):25,(1,0):33,(1,1):44	0:46,1:56	7	-	(2582838, 2582838)	(2583596, 2583596)
RI	RREB1	6:7181357-7181479:+@6:7182103-7182315:+	0.03	0.02	0.06	0.23	0.14	0.36	-0.2	37019.1	('6:7181357-7181479:+@6:7182103-7182315:+.A.withRI', '6:7181357-7181479:+@6:7182103-7182315:+.B.up_6:7181357-7181479:+@6:7182103-7182315:+.B.dn')	(0,0):135,(0,1):20,(1,0):13,(1,1):13	0:14,1:32	(0,0):106,(0,1):14,(1,0):47,(1,1):2	0:47,1:16	6	+	(7181357, 7181357)	(7182315, 7182315)
RI	PHB2	12:7077184-7077055:-@12:7076942-7076839:-	0.04	0.01	0.08	0.26	0.14	0.41	-0.22	464.83	('12:7077184-7077055:-@12:7076942-7076839:-.A.withRI', '12:7077184-7077055:-@12:7076942-7076839:-.B.dn_12:7077184-7077055:-@12:7076942-7076839:-.B.up')	(0,0):1548,(0,1):23,(1,0):3	0:3,1:23	(0,0):1172,(0,1):11,(1,0):18	0:18,1:11	12	-	(7076839, 7076839)	(7077184, 7077184)
RI	TMCC2	1:205240248-205240383:+@1:205240941-205242471:+	0.05	0.01	0.13	0.28	0.17	0.43	-0.23	11.41	('1:205240248-205240383:+@1:205240941-205242471:+.A.withRI', '1:205240248-205240383:+@1:205240941-205242471:+.B.up_1:205240248-205240383:+@1:205240941-205242471:+.B.dn')	(0,0):11,(0,1):17,(1,0):2,(1,1):73	0:6,1:86	(0,0):10,(0,1):8,(1,0):14,(1,1):99	0:40,1:81	1	+	(205240248, 205240248)	(205242471, 205242471)
RI	WRAP53	17:7591795-7591879:+@17:7591966-7592397:+	0.09	0.03	0.17	0.32	0.19	0.47	-0.23	13.63	('17:7591795-7591879:+@17:7591966-7592397:+.A.withRI', '17:7591795-7591879:+@17:7591966-7592397:+.B.up_17:7591795-7591879:+@17:7591966-7592397:+.B.dn')	(0,0):87,(0,1):23,(1,0):5,(1,1):64	0:7,1:85	(0,0):46,(0,1):12,(1,0):13,(1,1):55	0:35,1:45	17	+	(7591795, 7591795)	(7592397, 7592397)
RI	NKTR	3:42674093-42674315:+@3:42675072-42675227:+	0.11	0.07	0.16	0.35	0.24	0.5	-0.24	419.41	('3:42674093-42674315:+@3:42675072-42675227:+.A.withRI', '3:42674093-42674315:+@3:42675072-42675227:+.B.up_3:42674093-42674315:+@3:42675072-42675227:+.B.dn')	(0,0):91,(0,1):27,(1,0):43,(1,1):7	0:44,1:33	(0,0):125,(0,1):11,(1,0):75,(1,1):8	0:82,1:12	3	+	(42674093, 42674093)	(42675227, 42675227)
RI	MYBBP1A	17:4443262-4442734:-@17:4442270-4442191:-	0.5	0.42	0.59	0.77	0.62	0.95	-0.27	15.78	('17:4443262-4442734:-@17:4442270-4442191:-.A.withRI', '17:4443262-4442734:-@17:4442270-4442191:-.B.dn_17:4443262-4442734:-@17:4442270-4442191:-.B.up')	(0,0):164,(0,1):3,(1,0):260,(1,1):299	0:423,1:139	(0,0):85,(1,0):174,(1,1):155	0:285,1:44	17	-	(4442191, 4442191)	(4443262, 4443262)
RI	RALGDS	9:135977526-135977325:-@9:135977149-135973107:-	0.21	0.13	0.3	0.48	0.37	0.6	-0.27	29.98	('9:135977526-135977325:-@9:135977149-135973107:-.A.withRI', '9:135977526-135977325:-@9:135977149-135973107:-.B.dn_9:135977526-135977325:-@9:135977149-135973107:-.B.up')	(0,0):193,(0,1):53,(1,0):17,(1,1):336	0:79,1:327	(0,0):199,(0,1):32,(1,0):38,(1,1):368	0:188,1:250	9	-	(135973107, 135973107)	(135977526, 135977526)
RI	RALGDS	9:135977526-135977325:-@9:135977149-135975039:-	0.23	0.14	0.32	0.5	0.38	0.63	-0.27	148.66	('9:135977526-135977325:-@9:135977149-135975039:-.A.withRI', '9:135977526-135977325:-@9:135977149-135975039:-.B.dn_9:135977526-135977325:-@9:135977149-135975039:-.B.up')	(0,0):144,(0,1):53,(1,0):17,(1,1):47	0:27,1:90	(0,0):152,(0,1):32,(1,0):38,(1,1):62	0:73,1:59	9	-	(135975039, 135975039)	(135977526, 135977526)
RI	SRSF5	14:70235515-70235613:+@14:70235899-70237257:+	0.15	0.1	0.22	0.42	0.29	0.56	-0.27	1313.55	('14:70235515-70235613:+@14:70235899-70237257:+.A.withRI', '14:70235515-70235613:+@14:70235899-70237257:+.B.up_14:70235515-70235613:+@14:70235899-70237257:+.B.dn')	(0,0):979,(0,1):35,(1,0):26,(1,1):484	0:124,1:421	(0,0):1162,(0,1):7,(1,0):28,(1,1):210	0:132,1:113	14	+	(70235515, 70235515)	(70237257, 70237257)
RI	MYBBP1A	17:4443262-4442734:-@17:4442270-4442197:-	0.48	0.41	0.56	0.76	0.61	0.94	-0.28	50.93	('17:4443262-4442734:-@17:4442270-4442197:-.A.withRI', '17:4443262-4442734:-@17:4442270-4442197:-.B.dn_17:4443262-4442734:-@17:4442270-4442197:-.B.up')	(0,0):164,(0,1):3,(1,0):260,(1,1):299	0:404,1:158	(0,0):85,(1,0):174,(1,1):155	0:296,1:33	17	-	(4442197, 4442197)	(4443262, 4443262)
RI	TKT	3:53259947-53259767:-@3:53259625-53258723:-	0.34	0.26	0.42	0.62	0.52	0.72	-0.28	1228.83	('3:53259947-53259767:-@3:53259625-53258723:-.A.withRI', '3:53259947-53259767:-@3:53259625-53258723:-.B.dn_3:53259947-53259767:-@3:53259625-53258723:-.B.up')	(0,0):901,(0,1):56,(1,0):49,(1,1):226	0:122,1:209	(0,0):1050,(0,1):27,(1,0):66,(1,1):119	0:142,1:70	3	-	(53258723, 53258723)	(53259947, 53259947)
RI	KAT8	16:31141777-31141927:+@16:31142067-31142221:+	0.03	0	0.08	0.31	0.14	0.5	-0.28	406.9	('16:31141777-31141927:+@16:31142067-31142221:+.A.withRI', '16:31141777-31141927:+@16:31142067-31142221:+.B.up_16:31141777-31141927:+@16:31142067-31142221:+.B.dn')	(0,0):90,(0,1):16	0:0,1:16	(0,0):94,(0,1):7,(1,0):10	0:10,1:7	16	+	(31141777, 31141777)	(31142221, 31142221)
RI	CENPT	16:67864451-67864293:-@16:67863991-67863668:-	0.44	0.37	0.51	0.73	0.67	0.78	-0.29	1000000000000	('16:67864451-67864293:-@16:67863991-67863668:-.A.withRI', '16:67864451-67864293:-@16:67863991-67863668:-.B.dn_16:67864451-67864293:-@16:67863991-67863668:-.B.up')	(0,0):261,(0,1):64,(1,0):179,(1,1):35	0:194,1:84	(0,0):445,(0,1):54,(1,0):455,(1,1):63	0:500,1:72	16	-	(67863668, 67863668)	(67864451, 67864451)
RI	DDX41	5:176939877-176939781:-@5:176939646-176939497:-	0.03	0	0.09	0.34	0.16	0.69	-0.31	75.58	('5:176939877-176939781:-@5:176939646-176939497:-.A.withRI', '5:176939877-176939781:-@5:176939646-176939497:-.B.dn_5:176939877-176939781:-@5:176939646-176939497:-.B.up')	(0,0):251,(0,1):9	0:0,1:9	(0,0):250,(0,1):5,(1,0):11	0:11,1:5	5	-	(176939497, 176939497)	(176939877, 176939877)
RI	NAPRT1	8:144658742-144658602:-@8:144658332-144658248:-	0.15	0.08	0.26	0.46	0.27	0.7	-0.31	12.35	('8:144658742-144658602:-@8:144658332-144658248:-.A.withRI', '8:144658742-144658602:-@8:144658332-144658248:-.B.dn_8:144658742-144658602:-@8:144658332-144658248:-.B.up')	(0,0):695,(0,1):12,(1,0):34	0:34,1:12	(0,0):610,(0,1):3,(1,0):51	0:51,1:3	8	-	(144658248, 144658248)	(144658742, 144658742)
RI	WRAP53	17:7591667-7591879:+@17:7591966-7592397:+	0.07	0.03	0.14	0.38	0.24	0.55	-0.31	19146.2	('17:7591667-7591879:+@17:7591966-7592397:+.A.withRI', '17:7591667-7591879:+@17:7591966-7592397:+.B.up_17:7591667-7591879:+@17:7591966-7592397:+.B.dn')	(0,0):58,(0,1):46,(1,0):6,(1,1):70	0:12,1:110	(0,0):38,(0,1):16,(1,0):17,(1,1):55	0:45,1:43	17	+	(7591667, 7591667)	(7592397, 7592397)
RI	ALG10	12:34175408-34175679:+@12:34176897-34177094:+	0.05	0.01	0.13	0.37	0.16	0.67	-0.32	14.92	('12:34175408-34175679:+@12:34176897-34177094:+.A.withRI', '12:34175408-34175679:+@12:34176897-34177094:+.B.up_12:34175408-34175679:+@12:34176897-34177094:+.B.dn')	(0,0):42,(0,1):2,(1,0):3,(1,1):8	0:3,1:10	(0,0):41,(0,1):1,(1,0):15,(1,1):5	0:18,1:3	12	+	(34175408, 34175408)	(34177094, 34177094)
RI	VPS52	6:33232677-33232559:-@6:33232274-33232151:-	0.08	0.03	0.15	0.42	0.22	0.67	-0.34	48.82	('6:33232677-33232559:-@6:33232274-33232151:-.A.withRI', '6:33232677-33232559:-@6:33232274-33232151:-.B.dn_6:33232677-33232559:-@6:33232274-33232151:-.B.up')	(0,0):147,(0,1):13,(1,0):14	0:14,1:13	(0,0):138,(0,1):4,(1,0):41	0:41,1:4	6	-	(33232151, 33232151)	(33232677, 33232677)
RI	NSUN5P1	7:75044870-75045056:+@7:75045259-75045469:+	0.51	0.31	0.73	0.85	0.67	0.98	-0.34	10.66	('7:75044870-75045056:+@7:75045259-75045469:+.A.withRI', '7:75044870-75045056:+@7:75045259-75045469:+.B.up_7:75044870-75045056:+@7:75045259-75045469:+.B.dn')	(0,0):72,(0,1):7,(1,0):24,(1,1):2	0:25,1:8	(0,0):116,(0,1):2,(1,0):44	0:44,1:2	7	+	(75044870, 75044870)	(75045469, 75045469)
RI	LINC00094(BRD3OS)	9:136890967-136891212:+@9:136891330-136893224:+	0.03	0	0.14	0.37	0.2	0.55	-0.34	1173	('9:136890967-136891212:+@9:136891330-136893224:+.A.withRI', '9:136890967-136891212:+@9:136891330-136893224:+.B.up_9:136890967-136891212:+@9:136891330-136893224:+.B.dn')	(0,0):9,(0,1):25,(1,1):183	0:14,1:194	(0,0):29,(0,1):13,(1,0):11,(1,1):131	0:39,1:116	9	+	(136890967, 136890967)	(136893224, 136893224)
RI	GSS	20:33530809-33530734:-@20:33530430-33530291:-	0.07	0.02	0.17	0.43	0.19	0.74	-0.36	16.07	('20:33530809-33530734:-@20:33530430-33530291:-.A.withRI', '20:33530809-33530734:-@20:33530430-33530291:-.B.dn_20:33530809-33530734:-@20:33530430-33530291:-.B.up')	(0,0):233,(0,1):7,(1,0):11	0:11,1:7	(0,0):181,(0,1):2,(1,0):33	0:33,1:2	20	-	(33530291, 33530291)	(33530809, 33530809)
RI	GNB2L1	5:180669345-180669170:-@5:180668639-180668492:-	0.49	0.32	0.67	0.85	0.66	0.98	-0.36	10.96	('5:180669345-180669170:-@5:180668639-180668492:-.A.withRI', '5:180669345-180669170:-@5:180668639-180668492:-.B.dn_5:180669345-180669170:-@5:180668639-180668492:-.B.up')	(0,0):7860,(0,1):2,(1,0):112,(1,1):16	0:124,1:6	(0,0):9299,(1,0):145,(1,1):11	0:154,1:2	5	-	(180668492, 180668492)	(180669345, 180669345)
RI	EIF2B5	3:183860840-183861353:+@3:183861887-183862012:+	0.29	0.17	0.43	0.69	0.51	0.84	-0.4	819.93	('3:183860840-183861353:+@3:183861887-183862012:+.A.withRI', '3:183860840-183861353:+@3:183861887-183862012:+.B.up_3:183860840-183861353:+@3:183861887-183862012:+.B.dn')	(0,0):303,(0,1):16,(1,0):21,(1,1):8	0:22,1:23	(0,0):295,(0,1):5,(1,0):51,(1,1):21	0:63,1:14	3	+	(183860840, 183860840)	(183862012, 183862012)
RI	HMBS	11:118962835-118963233:+@11:118963468-118963521:+	0.17	0.1	0.25	0.58	0.43	0.75	-0.41	12909.3	('11:118962835-118963233:+@11:118963468-118963521:+.A.withRI', '11:118962835-118963233:+@11:118963468-118963521:+.B.up_11:118962835-118963233:+@11:118963468-118963521:+.B.dn')	(0,0):847,(0,1):14,(1,0):20,(1,1):45	0:24,1:55	(0,0):945,(0,1):5,(1,0):65,(1,1):55	0:88,1:37	11	+	(118962835, 118962835)	(118963521, 118963521)
RI	PSRC1	1:109823873-109823759:-@1:109823668-109823399:-	0.1	0.01	0.32	0.54	0.33	0.75	-0.44	13.74	('1:109823873-109823759:-@1:109823668-109823399:-.A.withRI', '1:109823873-109823759:-@1:109823668-109823399:-.B.dn_1:109823873-109823759:-@1:109823668-109823399:-.B.up')	(0,0):70,(0,1):11,(1,0):1,(1,1):1	0:2,1:11	(0,0):49,(0,1):4,(1,0):9	0:9,1:4	1	-	(109823399, 109823399)	(109823873, 109823873)
RI	EWSR1	22:29694723-29695270:+@22:29695589-29695841:+	0.31	0.17	0.5	0.75	0.61	0.88	-0.44	299.87	('22:29694723-29695270:+@22:29695589-29695841:+.A.withRI', '22:29694723-29695270:+@22:29695589-29695841:+.B.up_22:29694723-29695270:+@22:29695589-29695841:+.B.dn')	(0,0):1855,(0,1):7,(1,0):14,(1,1):46	0:23,1:44	(0,0):1618,(0,1):5,(1,0):51,(1,1):53	0:96,1:13	22	+	(29694723, 29694723)	(29695841, 29695841)
RI	KAT8	16:31141777-31141927:+@16:31142067-31142714:+	0.04	0	0.15	0.49	0.28	0.68	-0.45	355937	('16:31141777-31141927:+@16:31142067-31142714:+.A.withRI', '16:31141777-31141927:+@16:31142067-31142714:+.B.up_16:31141777-31141927:+@16:31142067-31142714:+.B.dn')	(0,0):112,(0,1):16,(1,1):16	0:2,1:30	(0,0):113,(0,1):8,(1,0):10,(1,1):10	0:13,1:15	16	+	(31141777, 31141777)	(31142714, 31142714)
RI	EFHC1	6:52317486-52317635:+@6:52318893-52319085:+	0.31	0.16	0.52	0.79	0.46	0.97	-0.48	10.3	('6:52317486-52317635:+@6:52318893-52319085:+.A.withRI', '6:52317486-52317635:+@6:52318893-52319085:+.B.up_6:52317486-52317635:+@6:52318893-52319085:+.B.dn')	(0,0):16,(0,1):5,(1,0):46	0:46,1:5	(0,0):30,(1,0):48	00:48:00	6	+	(52317486, 52317486)	(52319085, 52319085)
RI	KIAA0195	17:73489010-73489183:+@17:73489572-73489674:+	0.1	0.02	0.26	0.8	0.48	0.98	-0.7	67264.1	('17:73489010-73489183:+@17:73489572-73489674:+.A.withRI', '17:73489010-73489183:+@17:73489572-73489674:+.B.up_17:73489010-73489183:+@17:73489572-73489674:+.B.dn')	(0,0):36,(0,1):5,(1,0):5	0:5,1:5	(0,0):49,(1,0):22	00:22:00	17	+	(73489010, 73489010)	(73489674, 73489674)
SE	HERC2P3	15:20667596:20667699:-@15:20666445:20666595:-@15:20663486:20663700:-	0.8	0.68	0.89	0.02	0	0.05	0.78	1000000000000	('15:20667596:20667699:-@15:20666445:20666595:-@15:20663486:20663700:-.A.dn_15:20667596:20667699:-@15:20666445:20666595:-@15:20663486:20663700:-.A.se_15:20667596:20667699:-@15:20666445:20666595:-@15:20663486:20663700:-.A.up', '15:20667596:20667699:-@15:20666445:20666595:-@15:20663486:20663700:-.B.dn_15:20667596:20667699:-@15:20666445:20666595:-@15:20663486:20663700:-.B.up')	(0,0):225,(0,1):9,(1,0):128,(1,1):1	0:129,1:9	(0,0):167,(0,1):22,(1,1):10	0:0,1:32	15	-	(20663486, 20663486)	(20667699, 20667699)
SE	CNOT1	16:58663632:58663790:-@16:58658557:58658698:-@16:58657186:58657313:-	0.89	0.57	1	0.14	0.02	0.3	0.75	1344.6	('16:58663632:58663790:-@16:58658557:58658698:-@16:58657186:58657313:-.A.dn_16:58663632:58663790:-@16:58658557:58658698:-@16:58657186:58657313:-.A.se_16:58663632:58663790:-@16:58658557:58658698:-@16:58657186:58657313:-.A.up', '16:58663632:58663790:-@16:58658557:58658698:-@16:58657186:58657313:-.B.dn_16:58663632:58663790:-@16:58658557:58658698:-@16:58657186:58657313:-.B.up')	(0,0):73,(1,0):26	00:26:00	(0,0):139,(0,1):7,(1,0):3	0:3,1:7	16	-	(58657186, 58657186)	(58663790, 58663790)
SE	TEX264	3:51705222:51705304:+@3:51706226:51706317:+@3:51708287:51708578:+	0.77	0.44	0.98	0.06	0.02	0.16	0.71	431202	('3:51705222:51705304:+@3:51706226:51706317:+@3:51708287:51708578:+.A.up_3:51705222:51705304:+@3:51706226:51706317:+@3:51708287:51708578:+.A.se_3:51705222:51705304:+@3:51706226:51706317:+@3:51708287:51708578:+.A.dn', '3:51705222:51705304:+@3:51706226:51706317:+@3:51708287:51708578:+.B.up_3:51705222:51705304:+@3:51706226:51706317:+@3:51708287:51708578:+.B.dn')	(0,0):73,(1,0):10,(1,1):8	00:18:00	(0,0):89,(0,1):15,(1,0):2,(1,1):27	0:3,1:41	3	+	(51705222, 51705222)	(51708578, 51708578)
SE	KIAA0753	17:6531437:6532061:-@17:6528075:6528181:-@17:6526829:6526891:-	0.87	0.66	0.98	0.21	0.02	0.5	0.66	2200.64	('17:6531437:6532061:-@17:6528075:6528181:-@17:6526829:6526891:-.A.dn_17:6531437:6532061:-@17:6528075:6528181:-@17:6526829:6526891:-.A.se_17:6531437:6532061:-@17:6528075:6528181:-@17:6526829:6526891:-.A.up', '17:6531437:6532061:-@17:6528075:6528181:-@17:6526829:6526891:-.B.dn_17:6531437:6532061:-@17:6528075:6528181:-@17:6526829:6526891:-.B.up')	(0,0):47,(0,1):1,(1,0):20,(1,1):18	0:36,1:3	(0,0):41,(1,0):1,(1,1):29	0:12,1:18	17	-	(6526829, 6526829)	(6532061, 6532061)
SE	IRF3	19:50168888:50169132:-@19:50167700:50167930:-@19:50166600:50166771:-	0.72	0.29	0.97	0.09	0.03	0.19	0.63	83.5	('19:50168888:50169132:-@19:50167700:50167930:-@19:50166600:50166771:-.A.dn_19:50168888:50169132:-@19:50167700:50167930:-@19:50166600:50166771:-.A.se_19:50168888:50169132:-@19:50167700:50167930:-@19:50166600:50166771:-.A.up', '19:50168888:50169132:-@19:50167700:50167930:-@19:50166600:50166771:-.B.dn_19:50168888:50169132:-@19:50167700:50167930:-@19:50166600:50166771:-.B.up')	(0,0):610,(1,0):7,(1,1):1	00:08:00	(0,0):802,(0,1):16,(1,0):4,(1,1):6	0:4,1:22	19	-	(50166600, 50166600)	(50169132, 50169132)
SE	PARD3	10:34663802:34663930:-@10:34661426:34661464:-@10:34648999:34649187:-	0.89	0.71	0.99	0.28	0.07	0.53	0.61	2.5859e+07	('10:34663802:34663930:-@10:34661426:34661464:-@10:34648999:34649187:-.A.dn_10:34663802:34663930:-@10:34661426:34661464:-@10:34648999:34649187:-.A.se_10:34663802:34663930:-@10:34661426:34661464:-@10:34648999:34649187:-.A.up', '10:34663802:34663930:-@10:34661426:34661464:-@10:34648999:34649187:-.B.dn_10:34663802:34663930:-@10:34661426:34661464:-@10:34648999:34649187:-.B.up')	(0,0):46,(1,0):15	00:15:00	(0,0):31,(0,1):7,(1,0):4	0:4,1:7	10	-	(34648999, 34648999)	(34663930, 34663930)
SE	ZSCAN21	7:99655321:99655513:+@7:99661411:99661602:+@7:99661706:99662661:+	0.74	0.5	0.96	0.14	0.02	0.37	0.6	43.69	('7:99655321:99655513:+@7:99661411:99661602:+@7:99661706:99662661:+.A.up_7:99655321:99655513:+@7:99661411:99661602:+@7:99661706:99662661:+.A.se_7:99655321:99655513:+@7:99661411:99661602:+@7:99661706:99662661:+.A.dn', '7:99655321:99655513:+@7:99661411:99661602:+@7:99661706:99662661:+.B.up_7:99655321:99655513:+@7:99661411:99661602:+@7:99661706:99662661:+.B.dn')	(0,0):48,(0,1):1,(1,0):11,(1,1):41	0:41,1:12	(0,0):94,(1,0):1,(1,1):52	0:17,1:36	7	+	(99655321, 99655321)	(99662661, 99662661)
SE	ZNF74	22:20748405:20748952:+@22:20749623:20749708:+@22:20754922:20755048:+	0.65	0.41	0.87	0.08	0.01	0.25	0.57	1363.92	('22:20748405:20748952:+@22:20749623:20749708:+@22:20754922:20755048:+.A.up_22:20748405:20748952:+@22:20749623:20749708:+@22:20754922:20755048:+.A.se_22:20748405:20748952:+@22:20749623:20749708:+@22:20754922:20755048:+.A.dn', '22:20748405:20748952:+@22:20749623:20749708:+@22:20754922:20755048:+.B.up_22:20748405:20748952:+@22:20749623:20749708:+@22:20754922:20755048:+.B.dn')	(0,0):26,(0,1):3,(1,0):13,(1,1):25	0:26,1:15	(0,0):18,(0,1):9,(1,1):10	0:0,1:19	22	+	(20748405, 20748405)	(20755048, 20755048)
SE	TSEN15	1:184023862:184023997:+@1:184041291:184041432:+@1:184041961:184043344:+	0.69	0.56	0.79	0.13	0.04	0.27	0.56	1000000000000	('1:184023862:184023997:+@1:184041291:184041432:+@1:184041961:184043344:+.A.up_1:184023862:184023997:+@1:184041291:184041432:+@1:184041961:184043344:+.A.se_1:184023862:184023997:+@1:184041291:184041432:+@1:184041961:184043344:+.A.dn', '1:184023862:184023997:+@1:184041291:184041432:+@1:184041961:184043344:+.B.up_1:184023862:184023997:+@1:184041291:184041432:+@1:184041961:184043344:+.B.dn')	(0,0):179,(0,1):14,(1,0):62,(1,1):325	0:252,1:149	(0,0):152,(0,1):5,(1,0):3,(1,1):234	0:44,1:198	1	+	(184023862, 184023862)	(184043344, 184043344)
SE	PAK4	19:39616420:39616559:+@19:39658870:39658942:+@19:39660172:39660397:+	0.96	0.87	1	0.43	0.34	0.53	0.53	1000000000000	('19:39616420:39616559:+@19:39658870:39658942:+@19:39660172:39660397:+.A.up_19:39616420:39616559:+@19:39658870:39658942:+@19:39660172:39660397:+.A.se_19:39616420:39616559:+@19:39658870:39658942:+@19:39660172:39660397:+.A.dn', '19:39616420:39616559:+@19:39658870:39658942:+@19:39660172:39660397:+.B.up_19:39616420:39616559:+@19:39658870:39658942:+@19:39660172:39660397:+.B.dn')	(0,0):162,(1,0):63,(1,1):11	0.0513889	(0,0):264,(0,1):38,(1,0):55,(1,1):14	0:62,1:45	19	+	(39616420, 39616420)	(39660397, 39660397)
SE	PAK4	19:39616420:39616559:+@19:39658870:39658952:+@19:39660172:39660397:+	0.92	0.78	1	0.39	0.3	0.49	0.53	1000000000000	('19:39616420:39616559:+@19:39658870:39658952:+@19:39660172:39660397:+.A.up_19:39616420:39616559:+@19:39658870:39658952:+@19:39660172:39660397:+.A.se_19:39616420:39616559:+@19:39658870:39658952:+@19:39660172:39660397:+.A.dn', '19:39616420:39616559:+@19:39658870:39658952:+@19:39660172:39660397:+.B.up_19:39616420:39616559:+@19:39658870:39658952:+@19:39660172:39660397:+.B.dn')	(0,0):184,(1,0):41,(1,1):11	0:50,1:2	(0,0):269,(0,1):38,(1,0):50,(1,1):14	0:55,1:47	19	+	(39616420, 39616420)	(39660397, 39660397)
SE	TOP1MT	8:144416910:144417050:-@8:144416278:144416455:-@8:144413394:144413509:-	0.8	0.45	0.97	0.27	0.13	0.47	0.53	40.11	('8:144416910:144417050:-@8:144416278:144416455:-@8:144413394:144413509:-.A.dn_8:144416910:144417050:-@8:144416278:144416455:-@8:144413394:144413509:-.A.se_8:144416910:144417050:-@8:144416278:144416455:-@8:144413394:144413509:-.A.up', '8:144416910:144417050:-@8:144416278:144416455:-@8:144413394:144413509:-.B.dn_8:144416910:144417050:-@8:144416278:144416455:-@8:144413394:144413509:-.B.up')	(0,0):207,(1,0):19	00:19:00	(0,0):200,(0,1):6,(1,0):14	0:14,1:6	8	-	(144413394, 144413394)	(144417050, 144417050)
SE	RP11-386G11.5(PRKAG1)	12:49392150:49392473:+@12:49403098:49403172:+@12:49412019:49412988:+	0.77	0.47	0.94	0.27	0.15	0.41	0.5	49.97	('12:49392150:49392473:+@12:49403098:49403172:+@12:49412019:49412988:+.A.up_12:49392150:49392473:+@12:49403098:49403172:+@12:49412019:49412988:+.A.se_12:49392150:49392473:+@12:49403098:49403172:+@12:49412019:49412988:+.A.dn', '12:49392150:49392473:+@12:49403098:49403172:+@12:49412019:49412988:+.B.up_12:49392150:49392473:+@12:49403098:49403172:+@12:49412019:49412988:+.B.dn')	(0,0):1044,(1,0):9,(1,1):102	0:82,1:29	(0,0):1756,(0,1):16,(1,0):12,(1,1):312	0:138,1:202	12	+	(49392150, 49392150)	(49412988, 49412988)
SE	LINC01128	1:764383:764484:+@1:783034:783186:+@1:787307:787490:+	0.75	0.43	0.99	0.28	0.17	0.41	0.47	16.45	('1:764383:764484:+@1:783034:783186:+@1:787307:787490:+.A.up_1:764383:764484:+@1:783034:783186:+@1:787307:787490:+.A.se_1:764383:764484:+@1:783034:783186:+@1:787307:787490:+.A.dn', '1:764383:764484:+@1:783034:783186:+@1:787307:787490:+.B.up_1:764383:764484:+@1:783034:783186:+@1:787307:787490:+.B.dn')	(0,0):1407,(0,1):1,(1,0):18	0:18,1:1	(0,0):1620,(0,1):16,(1,0):26	0:26,1:16	1	+	(764383, 764383)	(787490, 787490)
SE	KAT6A	8:41909419:41909505:-@8:41907094:41907225:-@8:41905896:41906820:-	0.94	0.79	1	0.47	0.33	0.61	0.47	982166	('8:41909419:41909505:-@8:41907094:41907225:-@8:41905896:41906820:-.A.dn_8:41909419:41909505:-@8:41907094:41907225:-@8:41905896:41906820:-.A.se_8:41909419:41909505:-@8:41907094:41907225:-@8:41905896:41906820:-.A.up', '8:41909419:41909505:-@8:41907094:41907225:-@8:41905896:41906820:-.B.dn_8:41909419:41909505:-@8:41907094:41907225:-@8:41905896:41906820:-.B.up')	(0,0):48,(1,0):40,(1,1):134	0:169,1:5	(0,0):53,(0,1):18,(1,0):30,(1,1):136	0:118,1:66	8	-	(41905896, 41905896)	(41909505, 41909505)
SE	PYM1	12:56321509:56321697:-@12:56320860:56321051:-@12:56307610:56308150:-	0.51	0.24	0.78	0.05	0	0.18	0.46	25.48	('12:56321509:56321697:-@12:56320860:56321051:-@12:56307610:56308150:-.A.dn_12:56321509:56321697:-@12:56320860:56321051:-@12:56307610:56308150:-.A.se_12:56321509:56321697:-@12:56320860:56321051:-@12:56307610:56308150:-.A.up', '12:56321509:56321697:-@12:56320860:56321051:-@12:56307610:56308150:-.B.dn_12:56321509:56321697:-@12:56320860:56321051:-@12:56307610:56308150:-.B.up')	(0,0):73,(0,1):4,(1,0):8,(1,1):10	0:12,1:10	(0,0):74,(0,1):6,(1,1):29	0:1,1:34	12	-	(56307610, 56307610)	(56321697, 56321697)
SE	ZNF227	19:44717243:44717397:+@19:44721944:44722005:+@19:44732599:44732725:+	0.89	0.69	1	0.45	0.26	0.68	0.44	38.42	('19:44717243:44717397:+@19:44721944:44722005:+@19:44732599:44732725:+.A.up_19:44717243:44717397:+@19:44721944:44722005:+@19:44732599:44732725:+.A.se_19:44717243:44717397:+@19:44721944:44722005:+@19:44732599:44732725:+.A.dn', '19:44717243:44717397:+@19:44721944:44722005:+@19:44732599:44732725:+.B.up_19:44717243:44717397:+@19:44721944:44722005:+@19:44732599:44732725:+.B.dn')	(0,0):84,(1,0):20	00:20:00	(0,0):88,(0,1):7,(1,0):12	0:12,1:7	19	+	(44717243, 44717243)	(44732725, 44732725)
SE	NCOA2	8:71060508:71060718:-@8:71056877:71057083:-@8:71053419:71053634:-	0.89	0.76	0.97	0.45	0.27	0.66	0.44	5348.91	('8:71060508:71060718:-@8:71056877:71057083:-@8:71053419:71053634:-.A.dn_8:71060508:71060718:-@8:71056877:71057083:-@8:71053419:71053634:-.A.se_8:71060508:71060718:-@8:71056877:71057083:-@8:71053419:71053634:-.A.up', '8:71060508:71060718:-@8:71056877:71057083:-@8:71053419:71053634:-.B.dn_8:71060508:71060718:-@8:71056877:71057083:-@8:71053419:71053634:-.B.up')	(0,0):54,(0,1):1,(1,0):47	0:47,1:1	(0,0):64,(0,1):9,(1,0):19,(1,1):3	0:21,1:10	8	-	(71053419, 71053419)	(71060718, 71060718)
SE	USP33	1:78225328:78225537:-@1:78211106:78211284:-@1:78207302:78207433:-	0.55	0.39	0.72	0.12	0.07	0.19	0.43	3.28634e+07	('1:78225328:78225537:-@1:78211106:78211284:-@1:78207302:78207433:-.A.dn_1:78225328:78225537:-@1:78211106:78211284:-@1:78207302:78207433:-.A.se_1:78225328:78225537:-@1:78211106:78211284:-@1:78207302:78207433:-.A.up', '1:78225328:78225537:-@1:78211106:78211284:-@1:78207302:78207433:-.B.dn_1:78225328:78225537:-@1:78211106:78211284:-@1:78207302:78207433:-.B.up')	(0,0):53,(0,1):9,(1,0):39	0:39,1:9	(0,0):59,(0,1):37,(1,0):18,(1,1):4	0:19,1:40	1	-	(78207302, 78207302)	(78225537, 78225537)
SE	FGFR1OP2	12:27110534:27110676:+@12:27113448:27113561:+@12:27116275:27116388:+	0.83	0.63	0.96	0.41	0.27	0.57	0.42	30.61	('12:27110534:27110676:+@12:27113448:27113561:+@12:27116275:27116388:+.A.up_12:27110534:27110676:+@12:27113448:27113561:+@12:27116275:27116388:+.A.se_12:27110534:27110676:+@12:27113448:27113561:+@12:27116275:27116388:+.A.dn', '12:27110534:27110676:+@12:27113448:27113561:+@12:27116275:27116388:+.B.up_12:27110534:27110676:+@12:27113448:27113561:+@12:27116275:27116388:+.B.dn')	(0,0):436,(0,1):1,(1,0):29	0:29,1:1	(0,0):462,(0,1):11,(1,0):31	0:31,1:11	12	+	(27110534, 27110534)	(27116388, 27116388)
SE	LINS	15:101142326:101142445:-@15:101126429:101126537:-@15:101120649:101121150:-	0.5	0.34	0.68	0.08	0.01	0.23	0.42	75.33	('15:101142326:101142445:-@15:101126429:101126537:-@15:101120649:101121150:-.A.dn_15:101142326:101142445:-@15:101126429:101126537:-@15:101120649:101121150:-.A.se_15:101142326:101142445:-@15:101126429:101126537:-@15:101120649:101121150:-.A.up', '15:101142326:101142445:-@15:101126429:101126537:-@15:101120649:101121150:-.B.dn_15:101142326:101142445:-@15:101126429:101126537:-@15:101120649:101121150:-…	(0,0):28,(0,1):9,(1,0):19,(1,1):37	0:33,1:32	(0,0):56,(0,1):6,(1,1):29	0:2,1:33	15	-	(101120649, 101120649)	(101142445, 101142445)
SE	LRRC42	1:54411999:54412222:+@1:54413461:54413494:+@1:54417659:54418145:+	0.76	0.63	0.88	0.35	0.25	0.45	0.41	1.05973e+07	('1:54411999:54412222:+@1:54413461:54413494:+@1:54417659:54418145:+.A.up_1:54411999:54412222:+@1:54413461:54413494:+@1:54417659:54418145:+.A.se_1:54411999:54412222:+@1:54413461:54413494:+@1:54417659:54418145:+.A.dn', '1:54411999:54412222:+@1:54413461:54413494:+@1:54417659:54418145:+.B.up_1:54411999:54412222:+@1:54413461:54413494:+@1:54417659:54418145:+.B.dn')	(0,0):70,(0,1):9,(1,0):43,(1,1):72	0:96,1:28	(0,0):78,(0,1):44,(1,0):29,(1,1):92	0:56,1:109	1	+	(54411999, 54411999)	(54418145, 54418145)
SE	MRPS25	3:15100876:15100982:-@3:15094798:15094974:-@3:15090019:15094140:-	0.5	0.38	0.63	0.1	0.05	0.18	0.4	222485	('3:15100876:15100982:-@3:15094798:15094974:-@3:15090019:15094140:-.A.dn_3:15100876:15100982:-@3:15094798:15094974:-@3:15090019:15094140:-.A.se_3:15100876:15100982:-@3:15094798:15094974:-@3:15090019:15094140:-.A.up', '3:15100876:15100982:-@3:15094798:15094974:-@3:15090019:15094140:-.B.dn_3:15100876:15100982:-@3:15094798:15094974:-@3:15090019:15094140:-.B.up')	(0,0):1113,(0,1):13,(1,0):45,(1,1):1489	0:947,1:600	(0,0):973,(0,1):15,(1,0):8,(1,1):1618	0:214,1:1427	3	-	(15090019, 15090019)	(15100982, 15100982)
SE	LSM14B	20:60701360:60701495:+@20:60702641:60702757:+@20:60704841:60705008:+	0.56	0.38	0.77	0.18	0.09	0.31	0.38	29.43	('20:60701360:60701495:+@20:60702641:60702757:+@20:60704841:60705008:+.A.up_20:60701360:60701495:+@20:60702641:60702757:+@20:60704841:60705008:+.A.se_20:60701360:60701495:+@20:60702641:60702757:+@20:60704841:60705008:+.A.dn', '20:60701360:60701495:+@20:60702641:60702757:+@20:60704841:60705008:+.B.up_20:60701360:60701495:+@20:60702641:60702757:+@20:60704841:60705008:+.B.dn')	(0,0):175,(0,1):5,(1,0):19	0:19,1:5	(0,0):176,(0,1):17,(1,0):10	0:10,1:17	20	+	(60701360, 60701360)	(60705008, 60705008)
SE	SIRT5	6:13584308:13584457:+@6:13588563:13588696:+@6:13591901:13592126:+	0.93	0.82	0.98	0.55	0.37	0.75	0.38	58.67	('6:13584308:13584457:+@6:13588563:13588696:+@6:13591901:13592126:+.A.up_6:13584308:13584457:+@6:13588563:13588696:+@6:13591901:13592126:+.A.se_6:13584308:13584457:+@6:13588563:13588696:+@6:13591901:13592126:+.A.dn', '6:13584308:13584457:+@6:13588563:13588696:+@6:13591901:13592126:+.B.up_6:13584308:13584457:+@6:13588563:13588696:+@6:13591901:13592126:+.B.dn')	(0,0):81,(1,0):39,(1,1):1	00:40:00	(0,0):91,(0,1):6,(1,0):19,(1,1):2	0:21,1:6	6	+	(13584308, 13584308)	(13592126, 13592126)
SE	WASF1	6:110500642:110501207:-@6:110499801:110499945:-@6:110481838:110481935:-	0.69	0.44	0.89	0.31	0.15	0.49	0.38	11.96	('6:110500642:110501207:-@6:110499801:110499945:-@6:110481838:110481935:-.A.dn_6:110500642:110501207:-@6:110499801:110499945:-@6:110481838:110481935:-.A.se_6:110500642:110501207:-@6:110499801:110499945:-@6:110481838:110481935:-.A.up', '6:110500642:110501207:-@6:110499801:110499945:-@6:110481838:110481935:-.B.dn_6:110500642:110501207:-@6:110499801:110499945:-@6:110481838:110481935:-.B.up')	(0,0):53,(0,1):3,(1,0):11,(1,1):1	0:12,1:3	(0,0):79,(0,1):16,(1,0):9,(1,1):4	0:10,1:19	6	-	(110481838, 110481838)	(110501207, 110501207)
SE	ADD3	10:111890121:111890244:+@10:111892063:111892158:+@10:111893084:111895323:+	0.91	0.78	0.99	0.55	0.33	0.76	0.36	12.75	('10:111890121:111890244:+@10:111892063:111892158:+@10:111893084:111895323:+.A.up_10:111890121:111890244:+@10:111892063:111892158:+@10:111893084:111895323:+.A.se_10:111890121:111890244:+@10:111892063:111892158:+@10:111893084:111895323:+.A.dn', '10:111890121:111890244:+@10:111892063:111892158:+@10:111893084:111895323:+.B.up_10:111890121:111890244:+@10:111892063:111892158:+@10:111893084:111895323:+…	(0,0):52,(0,1):1,(1,0):34,(1,1):251	0:280,1:6	(0,0):45,(0,1):5,(1,0):10,(1,1):158	0:117,1:56	10	+	(111890121, 111890121)	(111895323, 111895323)
SE	PLAG1	8:57083650:57083748:-@8:57080587:57080945:-@8:57073468:57080062:-	0.6	0.44	0.75	0.25	0.13	0.39	0.35	49.98	('8:57083650:57083748:-@8:57080587:57080945:-@8:57073468:57080062:-.A.dn_8:57083650:57083748:-@8:57080587:57080945:-@8:57073468:57080062:-.A.se_8:57083650:57083748:-@8:57080587:57080945:-@8:57073468:57080062:-.A.up', '8:57083650:57083748:-@8:57080587:57080945:-@8:57073468:57080062:-.B.dn_8:57083650:57083748:-@8:57080587:57080945:-@8:57073468:57080062:-.B.up')	(0,0):88,(0,1):5,(1,0):26,(1,1):510	0:354,1:187	(0,0):99,(0,1):11,(1,0):13,(1,1):708	0:221,1:511	8	-	(57073468, 57073468)	(57083748, 57083748)
SE	SRSF10	1:24298340:24298502:-@1:24298063:24298113:-@1:24292937:24294213:-	0.77	0.67	0.86	0.43	0.28	0.6	0.34	85.84	('1:24298340:24298502:-@1:24298063:24298113:-@1:24292937:24294213:-.A.dn_1:24298340:24298502:-@1:24298063:24298113:-@1:24292937:24294213:-.A.se_1:24298340:24298502:-@1:24298063:24298113:-@1:24292937:24294213:-.A.up', '1:24298340:24298502:-@1:24298063:24298113:-@1:24292937:24294213:-.B.dn_1:24298340:24298502:-@1:24298063:24298113:-@1:24292937:24294213:-.B.up')	(0,0):2967,(0,1):15,(1,0):83,(1,1):826	0:700,1:224	(0,0):2955,(0,1):8,(1,0):21,(1,1):780	0:325,1:484	1	-	(24292937, 24292937)	(24298502, 24298502)
SE	MGA	15:42032251:42032401:+@15:42034744:42035370:+@15:42040835:42041125:+	0.87	0.75	0.96	0.54	0.42	0.69	0.33	91.27	('15:42032251:42032401:+@15:42034744:42035370:+@15:42040835:42041125:+.A.up_15:42032251:42032401:+@15:42034744:42035370:+@15:42040835:42041125:+.A.se_15:42032251:42032401:+@15:42034744:42035370:+@15:42040835:42041125:+.A.dn', '15:42032251:42032401:+@15:42034744:42035370:+@15:42040835:42041125:+.B.up_15:42032251:42032401:+@15:42034744:42035370:+@15:42040835:42041125:+.B.dn')	(0,0):149,(0,1):2,(1,0):164,(1,1):11	0:170,1:7	(0,0):127,(0,1):14,(1,0):113,(1,1):11	0:118,1:20	15	+	(42032251, 42032251)	(42041125, 42041125)
SE	NFATC2	20:50048604:50049293:-@20:50015180:50015267:-@20:50003494:50007988:-	0.75	0.57	0.9	0.42	0.28	0.58	0.33	19.3	('20:50048604:50049293:-@20:50015180:50015267:-@20:50003494:50007988:-.A.dn_20:50048604:50049293:-@20:50015180:50015267:-@20:50003494:50007988:-.A.se_20:50048604:50049293:-@20:50015180:50015267:-@20:50003494:50007988:-.A.up', '20:50048604:50049293:-@20:50015180:50015267:-@20:50003494:50007988:-.B.dn_20:50048604:50049293:-@20:50015180:50015267:-@20:50003494:50007988:-.B.up')	(0,0):184,(0,1):4,(1,0):23,(1,1):632	0:604,1:55	(0,0):112,(0,1):19,(1,0):18,(1,1):511	0:211,1:337	20	-	(50003494, 50003494)	(50049293, 50049293)
SE	NGLY1	3:25775363:25775473:-@3:25773810:25773974:-@3:25770624:25770809:-	0.94	0.83	1	0.61	0.46	0.77	0.33	61.69	('3:25775363:25775473:-@3:25773810:25773974:-@3:25770624:25770809:-.A.dn_3:25775363:25775473:-@3:25773810:25773974:-@3:25770624:25770809:-.A.se_3:25775363:25775473:-@3:25773810:25773974:-@3:25770624:25770809:-.A.up', '3:25775363:25775473:-@3:25773810:25773974:-@3:25770624:25770809:-.B.dn_3:25775363:25775473:-@3:25773810:25773974:-@3:25770624:25770809:-.B.up')	(0,0):186,(1,0):62	0.0430556	(0,0):200,(0,1):10,(1,0):75,(1,1):3	0:77,1:11	3	-	(25770624, 25770624)	(25775473, 25775473)
SE	MCAT	22:43537168:43537255:-@22:43533087:43533304:-@22:43528212:43529492:-	0.98	0.92	1	0.67	0.54	0.79	0.31	2.54198e+07	('22:43537168:43537255:-@22:43533087:43533304:-@22:43528212:43529492:-.A.dn_22:43537168:43537255:-@22:43533087:43533304:-@22:43528212:43529492:-.A.se_22:43537168:43537255:-@22:43533087:43533304:-@22:43528212:43529492:-.A.up', '22:43537168:43537255:-@22:43533087:43533304:-@22:43528212:43529492:-.B.dn_22:43537168:43537255:-@22:43533087:43533304:-@22:43528212:43529492:-.B.up')	(0,0):191,(1,0):120,(1,1):183	0:300,1:3	(0,0):131,(0,1):12,(1,0):48,(1,1):120	0:137,1:43	22	-	(43528212, 43528212)	(43537255, 43537255)
SE	BIRC6	2:32800223:32800433:+@2:32815873:32816045:+@2:32818982:32819127:+	0.36	0.16	0.64	0.06	0.02	0.13	0.3	10.72	('2:32800223:32800433:+@2:32815873:32816045:+@2:32818982:32819127:+.A.up_2:32800223:32800433:+@2:32815873:32816045:+@2:32818982:32819127:+.A.se_2:32800223:32800433:+@2:32815873:32816045:+@2:32818982:32819127:+.A.dn', '2:32800223:32800433:+@2:32815873:32816045:+@2:32818982:32819127:+.B.up_2:32800223:32800433:+@2:32815873:32816045:+@2:32818982:32819127:+.B.dn')	(0,0):97,(0,1):6,(1,0):9	0:9,1:6	(0,0):90,(0,1):21,(1,0):3,(1,1):1	0:3,1:22	2	+	(32800223, 32800223)	(32819127, 32819127)
SE	MKL1	22:41032482:41032690:-@22:40990678:40990739:-@22:40948110:40948371:-	0.74	0.57	0.87	0.44	0.31	0.58	0.3	12.51	('22:41032482:41032690:-@22:40990678:40990739:-@22:40948110:40948371:-.A.dn_22:41032482:41032690:-@22:40990678:40990739:-@22:40948110:40948371:-.A.se_22:41032482:41032690:-@22:40990678:40990739:-@22:40948110:40948371:-.A.up', '22:41032482:41032690:-@22:40990678:40990739:-@22:40948110:40948371:-.B.dn_22:41032482:41032690:-@22:40990678:40990739:-@22:40948110:40948371:-.B.up')	(0,0):37,(0,1):6,(1,0):29,(1,1):9	0:36,1:8	(0,0):41,(0,1):22,(1,0):25,(1,1):5	0:27,1:25	22	-	(40948110, 40948110)	(41032690, 41032690)
SE	CNOT4	7:135078670:135079167:-@7:135048606:135048818:-@7:135046547:135047938:-	0.57	0.41	0.74	0.27	0.15	0.41	0.3	11.94	('7:135078670:135079167:-@7:135048606:135048818:-@7:135046547:135047938:-.A.dn_7:135078670:135079167:-@7:135048606:135048818:-@7:135046547:135047938:-.A.se_7:135078670:135079167:-@7:135048606:135048818:-@7:135046547:135047938:-.A.up', '7:135078670:135079167:-@7:135048606:135048818:-@7:135046547:135047938:-.B.dn_7:135078670:135079167:-@7:135048606:135048818:-@7:135046547:135047938:-.B.up')	(0,0):174,(0,1):10,(1,0):26,(1,1):127	0:110,1:53	(0,0):219,(0,1):22,(1,0):13,(1,1):134	0:48,1:121	7	-	(135046547, 135046547)	(135079167, 135079167)
SE	CHD3	17:7812461:7812656:+@17:7813746:7813909:+@17:7814165:7814291:+	0.94	0.79	1	0.65	0.53	0.75	0.29	67.29	('17:7812461:7812656:+@17:7813746:7813909:+@17:7814165:7814291:+.A.up_17:7812461:7812656:+@17:7813746:7813909:+@17:7814165:7814291:+.A.se_17:7812461:7812656:+@17:7813746:7813909:+@17:7814165:7814291:+.A.dn', '17:7812461:7812656:+@17:7813746:7813909:+@17:7814165:7814291:+.B.up_17:7812461:7812656:+@17:7813746:7813909:+@17:7814165:7814291:+.B.dn')	(0,0):222,(1,0):70,(1,1):1	0.0493056	(0,0):424,(0,1):18,(1,0):126	0:126,1:18	17	+	(7812461, 7812461)	(7814291, 7814291)
SE	LINC00847	5:180257957:180258229:+@5:180258759:180258941:+@5:180261312:180262726:+	0.33	0.13	0.61	0.04	0.01	0.1	0.29	11.64	('5:180257957:180258229:+@5:180258759:180258941:+@5:180261312:180262726:+.A.up_5:180257957:180258229:+@5:180258759:180258941:+@5:180261312:180262726:+.A.se_5:180257957:180258229:+@5:180258759:180258941:+@5:180261312:180262726:+.A.dn', '5:180257957:180258229:+@5:180258759:180258941:+@5:180261312:180262726:+.B.up_5:180257957:180258229:+@5:180258759:180258941:+@5:180261312:180262726:+.B.dn')	(0,0):195,(1,0):6,(1,1):163	0:81,1:88	(0,0):328,(0,1):18,(1,0):2,(1,1):294	0:14,1:300	5	+	(180257957, 180257957)	(180262726, 180262726)
SE	TEAD1	11:12695969:12696381:+@11:12696956:12697108:+@11:12785726:12785981:+	0.93	0.82	0.99	0.65	0.52	0.76	0.28	115.4	('11:12695969:12696381:+@11:12696956:12697108:+@11:12785726:12785981:+.A.up_11:12695969:12696381:+@11:12696956:12697108:+@11:12785726:12785981:+.A.se_11:12695969:12696381:+@11:12696956:12697108:+@11:12785726:12785981:+.A.dn', '11:12695969:12696381:+@11:12696956:12697108:+@11:12785726:12785981:+.B.up_11:12695969:12696381:+@11:12696956:12697108:+@11:12785726:12785981:+.B.dn')	(0,0):58,(0,1):1,(1,0):56,(1,1):28	0:83,1:2	(0,0):145,(0,1):16,(1,0):59,(1,1):60	0:98,1:37	11	+	(12695969, 12695969)	(12785981, 12785981)
SE	RNASEK-C17orf49	17:6919814:6920004:+@17:6920269:6920333:+@17:6920576:6920843:+	0.4	0.29	0.52	0.12	0.05	0.2	0.28	851.63	('17:6919814:6920004:+@17:6920269:6920333:+@17:6920576:6920843:+.A.up_17:6919814:6920004:+@17:6920269:6920333:+@17:6920576:6920843:+.A.se_17:6919814:6920004:+@17:6920269:6920333:+@17:6920576:6920843:+.A.dn', '17:6919814:6920004:+@17:6920269:6920333:+@17:6920576:6920843:+.B.up_17:6919814:6920004:+@17:6920269:6920333:+@17:6920576:6920843:+.B.dn')	(0,0):519,(0,1):27,(1,0):31,(1,1):28	0:44,1:42	(0,0):522,(0,1):25,(1,0):7,(1,1):50	0:12,1:70	17	+	(6919814, 6919814)	(6920843, 6920843)
SE	IP6K2	3:48732523:48732854:-@3:48731892:48731958:-@3:48730884:48731673:-	0.64	0.51	0.76	0.36	0.28	0.46	0.28	32.33	('3:48732523:48732854:-@3:48731892:48731958:-@3:48730884:48731673:-.A.dn_3:48732523:48732854:-@3:48731892:48731958:-@3:48730884:48731673:-.A.se_3:48732523:48732854:-@3:48731892:48731958:-@3:48730884:48731673:-.A.up', '3:48732523:48732854:-@3:48731892:48731958:-@3:48730884:48731673:-.B.dn_3:48732523:48732854:-@3:48731892:48731958:-@3:48730884:48731673:-.B.up')	(0,0):289,(0,1):18,(1,0):49,(1,1):259	0:205,1:121	(0,0):327,(0,1):59,(1,0):45,(1,1):331	0:176,1:259	3	-	(48730884, 48730884)	(48732854, 48732854)
SE	INPP5K	17:1419750:1420182:-@17:1419182:1419412:-@17:1417166:1417273:-	0.35	0.21	0.51	0.08	0.01	0.19	0.27	11.2	('17:1419750:1420182:-@17:1419182:1419412:-@17:1417166:1417273:-.A.dn_17:1419750:1420182:-@17:1419182:1419412:-@17:1417166:1417273:-.A.se_17:1419750:1420182:-@17:1419182:1419412:-@17:1417166:1417273:-.A.up', '17:1419750:1420182:-@17:1419182:1419412:-@17:1417166:1417273:-.B.dn_17:1419750:1420182:-@17:1419182:1419412:-@17:1417166:1417273:-.B.up')	(0,0):32,(0,1):14,(1,0):16,(1,1):2	0:17,1:15	(0,0):32,(0,1):14,(1,0):1	0:1,1:14	17	-	(1417166, 1417166)	(1420182, 1420182)
SE	AGAP3	7:150817074:150817232:+@7:150817607:150817832:+@7:150819812:150820725:+	0.37	0.23	0.52	0.11	0.04	0.21	0.26	35.29	('7:150817074:150817232:+@7:150817607:150817832:+@7:150819812:150820725:+.A.up_7:150817074:150817232:+@7:150817607:150817832:+@7:150819812:150820725:+.A.se_7:150817074:150817232:+@7:150817607:150817832:+@7:150819812:150820725:+.A.dn', '7:150817074:150817232:+@7:150817607:150817832:+@7:150819812:150820725:+.B.up_7:150817074:150817232:+@7:150817607:150817832:+@7:150819812:150820725:+.B.dn')	(0,0):92,(0,1):21,(1,0):21,(1,1):50	0:48,1:44	(0,0):100,(0,1):16,(1,0):4,(1,1):74	0:9,1:85	7	+	(150817074, 150817074)	(150820725, 150820725)
SE	AP3M1	10:75910513:75910826:-@10:75898564:75898689:-@10:75897865:75898140:-	0.98	0.9	1	0.73	0.64	0.82	0.25	367848	('10:75910513:75910826:-@10:75898564:75898689:-@10:75897865:75898140:-.A.dn_10:75910513:75910826:-@10:75898564:75898689:-@10:75897865:75898140:-.A.se_10:75910513:75910826:-@10:75898564:75898689:-@10:75897865:75898140:-.A.up', '10:75910513:75910826:-@10:75898564:75898689:-@10:75897865:75898140:-.B.dn_10:75910513:75910826:-@10:75898564:75898689:-@10:75897865:75898140:-.B.up')	(0,0):113,(1,0):71,(1,1):17	0.0611111	(0,0):90,(0,1):18,(1,0):78,(1,1):11	0:83,1:24	10	-	(75897865, 75897865)	(75910826, 75910826)
SE	RP11-386G11.5(PRKAG1)	12:49392150:49392473:+@12:49403092:49403172:+@12:49412019:49412988:+	0.95	0.83	1	0.71	0.59	0.8	0.24	14.31	('12:49392150:49392473:+@12:49403092:49403172:+@12:49412019:49412988:+.A.up_12:49392150:49392473:+@12:49403092:49403172:+@12:49412019:49412988:+.A.se_12:49392150:49392473:+@12:49403092:49403172:+@12:49412019:49412988:+.A.dn', '12:49392150:49392473:+@12:49403092:49403172:+@12:49412019:49412988:+.B.up_12:49392150:49392473:+@12:49403092:49403172:+@12:49412019:49412988:+.B.dn')	(0,0):1020,(1,0):33,(1,1):102	0:133,1:2	(0,0):1708,(0,1):16,(1,0):60,(1,1):312	0:306,1:82	12	+	(49392150, 49392150)	(49412988, 49412988)
SE	NCOR1	17:16118676:16118874:-@17:16101915:16102033:-@17:16097776:16097953:-	0.33	0.21	0.46	0.09	0.04	0.16	0.24	37.6	('17:16118676:16118874:-@17:16101915:16102033:-@17:16097776:16097953:-.A.dn_17:16118676:16118874:-@17:16101915:16102033:-@17:16097776:16097953:-.A.se_17:16118676:16118874:-@17:16101915:16102033:-@17:16097776:16097953:-.A.up', '17:16118676:16118874:-@17:16101915:16102033:-@17:16097776:16097953:-.B.dn_17:16118676:16118874:-@17:16101915:16102033:-@17:16097776:16097953:-.B.up')	(0,0):58,(0,1):24,(1,0):25	0:25,1:24	(0,0):55,(0,1):45,(1,0):10,(1,1):2	0:10,1:47	17	-	(16097776, 16097776)	(16118874, 16118874)
SE	PI4KB	1:151298648:151298849:-@1:151297221:151297393:-@1:151288049:151288985:-	0.31	0.2	0.42	0.09	0.04	0.16	0.22	37.02	('1:151298648:151298849:-@1:151297221:151297393:-@1:151288049:151288985:-.A.dn_1:151298648:151298849:-@1:151297221:151297393:-@1:151288049:151288985:-.A.se_1:151298648:151298849:-@1:151297221:151297393:-@1:151288049:151288985:-.A.up', '1:151298648:151298849:-@1:151297221:151297393:-@1:151288049:151288985:-.B.dn_1:151298648:151298849:-@1:151297221:151297393:-@1:151288049:151288985:-.B.up')	(0,0):161,(0,1):14,(1,0):26,(1,1):288	0:122,1:206	(0,0):184,(0,1):21,(1,0):7,(1,1):311	0:43,1:296	1	-	(151288049, 151288049)	(151298849, 151298849)
SE	MYNN	3:169490853:169491250:+@3:169491819:169491885:+@3:169492053:169492349:+	0.97	0.91	1	0.76	0.63	0.87	0.21	30.92	('3:169490853:169491250:+@3:169491819:169491885:+@3:169492053:169492349:+.A.up_3:169490853:169491250:+@3:169491819:169491885:+@3:169492053:169492349:+.A.se_3:169490853:169491250:+@3:169491819:169491885:+@3:169492053:169492349:+.A.dn', '3:169490853:169491250:+@3:169491819:169491885:+@3:169492053:169492349:+.B.up_3:169490853:169491250:+@3:169491819:169491885:+@3:169492053:169492349:+.B.dn')	(0,0):79,(1,0):56,(1,1):22	0.0541667	(0,0):39,(0,1):10,(1,0):41,(1,1):13	0:51,1:13	3	+	(169490853, 169490853)	(169492349, 169492349)
SE	EIF3F	11:8008445:8009263:+@11:8013328:8013518:+@11:8013631:8013710:+	0.89	0.79	0.98	0.69	0.61	0.78	0.2	14.01	('11:8008445:8009263:+@11:8013328:8013518:+@11:8013631:8013710:+.A.up_11:8008445:8009263:+@11:8013328:8013518:+@11:8013631:8013710:+.A.se_11:8008445:8009263:+@11:8013328:8013518:+@11:8013631:8013710:+.A.dn', '11:8008445:8009263:+@11:8013328:8013518:+@11:8013631:8013710:+.B.up_11:8008445:8009263:+@11:8013328:8013518:+@11:8013631:8013710:+.B.dn')	(0,0):570,(1,0):321,(1,1):1041	0:1222,1:140	(0,0):709,(0,1):1,(1,0):311,(1,1):1409	0:1185,1:536	11	+	(8008445, 8008445)	(8013710, 8013710)
SE	SPIN1	9:91003297:91003453:+@9:91033765:91033866:+@9:91041297:91041506:+	0.23	0.12	0.39	0.03	0	0.1	0.2	62.41	('9:91003297:91003453:+@9:91033765:91033866:+@9:91041297:91041506:+.A.up_9:91003297:91003453:+@9:91033765:91033866:+@9:91041297:91041506:+.A.se_9:91003297:91003453:+@9:91033765:91033866:+@9:91041297:91041506:+.A.dn', '9:91003297:91003453:+@9:91033765:91033866:+@9:91041297:91041506:+.B.up_9:91003297:91003453:+@9:91033765:91033866:+@9:91041297:91041506:+.B.dn')	(0,0):55,(0,1):15,(1,0):9	0:9,1:15	(0,0):64,(0,1):15,(1,1):5	0:0,1:20	9	+	(91003297, 91003297)	(91041506, 91041506)
SE	CENPL	1:173776405:173776656:-@1:173775577:173775714:-@1:173772101:173772643:-	0.24	0.14	0.38	0.04	0.01	0.1	0.2	96.87	('1:173776405:173776656:-@1:173775577:173775714:-@1:173772101:173772643:-.A.dn_1:173776405:173776656:-@1:173775577:173775714:-@1:173772101:173772643:-.A.se_1:173776405:173776656:-@1:173775577:173775714:-@1:173772101:173772643:-.A.up', '1:173776405:173776656:-@1:173775577:173775714:-@1:173772101:173772643:-.B.dn_1:173776405:173776656:-@1:173775577:173775714:-@1:173772101:173772643:-.B.up')	(0,0):105,(0,1):22,(1,0):14,(1,1):76	0:26,1:86	(0,0):69,(0,1):23,(1,0):1,(1,1):77	0:2,1:99	1	-	(173772101, 173772101)	(173776656, 173776656)
SE	FOXN2	2:48541795:48541953:+@2:48555700:48555841:+@2:48573340:48573890:+	0.07	0.03	0.13	0.27	0.16	0.41	-0.2	15.67	('2:48541795:48541953:+@2:48555700:48555841:+@2:48573340:48573890:+.A.up_2:48541795:48541953:+@2:48555700:48555841:+@2:48573340:48573890:+.A.se_2:48541795:48541953:+@2:48555700:48555841:+@2:48573340:48573890:+.A.dn', '2:48541795:48541953:+@2:48555700:48555841:+@2:48573340:48573890:+.B.up_2:48541795:48541953:+@2:48555700:48555841:+@2:48573340:48573890:+.B.dn')	(0,0):74,(0,1):41,(1,0):6,(1,1):89	0:13,1:123	(0,0):84,(0,1):22,(1,0):16,(1,1):71	0:24,1:85	2	+	(48541795, 48541795)	(48573890, 48573890)
SE	ARMC10	7:102715328:102715858:+@7:102716224:102716328:+@7:102724129:102724277:+	0.43	0.36	0.5	0.63	0.54	0.71	-0.2	48.93	('7:102715328:102715858:+@7:102716224:102716328:+@7:102724129:102724277:+.A.up_7:102715328:102715858:+@7:102716224:102716328:+@7:102724129:102724277:+.A.se_7:102715328:102715858:+@7:102716224:102716328:+@7:102724129:102724277:+.A.dn', '7:102715328:102715858:+@7:102716224:102716328:+@7:102724129:102724277:+.B.up_7:102715328:102715858:+@7:102716224:102716328:+@7:102724129:102724277:+.B.dn')	(0,0):122,(0,1):95,(1,0):106,(1,1):109	0:146,1:164	(0,0):128,(0,1):36,(1,0):93,(1,1):85	0:154,1:60	7	+	(102715328, 102715328)	(102724277, 102724277)
SE	SRRM2	16:2802627:2802855:+@16:2806335:2806607:+@16:2807473:2807580:+	0.77	0.67	0.86	0.98	0.94	1	-0.21	94.91	('16:2802627:2802855:+@16:2806335:2806607:+@16:2807473:2807580:+.A.up_16:2802627:2802855:+@16:2806335:2806607:+@16:2807473:2807580:+.A.se_16:2802627:2802855:+@16:2806335:2806607:+@16:2807473:2807580:+.A.dn', '16:2802627:2802855:+@16:2806335:2806607:+@16:2807473:2807580:+.B.up_16:2802627:2802855:+@16:2806335:2806607:+@16:2807473:2807580:+.B.dn')	(0,0):465,(0,1):10,(1,0):221,(1,1):4	0:224,1:11	(0,0):502,(1,0):282,(1,1):7	0:288,1:1	16	+	(2802627, 2802627)	(2807580, 2807580)
SE	SLC43A3	11:57194535:57194594:-@11:57194061:57194223:-@11:57193462:57193825:-	0.56	0.5	0.63	0.77	0.67	0.89	-0.21	16.33	('11:57194535:57194594:-@11:57194061:57194223:-@11:57193462:57193825:-.A.dn_11:57194535:57194594:-@11:57194061:57194223:-@11:57193462:57193825:-.A.se_11:57194535:57194594:-@11:57194061:57194223:-@11:57193462:57193825:-.A.up', '11:57194535:57194594:-@11:57194061:57194223:-@11:57193462:57193825:-.B.dn_11:57194535:57194594:-@11:57194061:57194223:-@11:57193462:57193825:-.B.up')	(0,0):1150,(0,1):16,(1,0):370,(1,1):382	0:561,1:207	(0,0):935,(1,0):302,(1,1):304	0:527,1:79	11	-	(57193462, 57193462)	(57194594, 57194594)
SE	CMTR2	16:71322989:71323315:-@16:71322781:71322840:-@16:71316203:71319842:-	0.76	0.6	0.88	0.97	0.89	1	-0.21	11.52	('16:71322989:71323315:-@16:71322781:71322840:-@16:71316203:71319842:-.A.dn_16:71322989:71323315:-@16:71322781:71322840:-@16:71316203:71319842:-.A.se_16:71322989:71323315:-@16:71322781:71322840:-@16:71316203:71319842:-.A.up', '16:71322989:71323315:-@16:71322781:71322840:-@16:71316203:71319842:-.B.dn_16:71322989:71323315:-@16:71322781:71322840:-@16:71316203:71319842:-.B.up')	(0,0):133,(0,1):8,(1,0):34,(1,1):654	0:504,1:192	(0,0):190,(1,0):50,(1,1):855	0:821,1:84	16	-	(71316203, 71316203)	(71323315, 71323315)
SE	KIAA1324L	7:86688641:86689014:-@7:86594220:86594340:-@7:86577043:86577238:-	0.72	0.59	0.83	0.93	0.87	0.97	-0.21	23.76	('7:86688641:86689014:-@7:86594220:86594340:-@7:86577043:86577238:-.A.dn_7:86688641:86689014:-@7:86594220:86594340:-@7:86577043:86577238:-.A.se_7:86688641:86689014:-@7:86594220:86594340:-@7:86577043:86577238:-.A.up', '7:86688641:86689014:-@7:86594220:86594340:-@7:86577043:86577238:-.B.dn_7:86688641:86689014:-@7:86594220:86594340:-@7:86577043:86577238:-.B.up')	(0,0):77,(0,1):12,(1,0):53,(1,1):18	0:68,1:15	(0,0):150,(0,1):5,(1,0):127,(1,1):53	0:176,1:9	7	-	(86577043, 86577043)	(86689014, 86689014)
SE	PRPF6	20:62655908:62656046:+@20:62657292:62657411:+@20:62658335:62658511:+	0.74	0.62	0.85	0.96	0.9	0.99	-0.22	24.18	('20:62655908:62656046:+@20:62657292:62657411:+@20:62658335:62658511:+.A.up_20:62655908:62656046:+@20:62657292:62657411:+@20:62658335:62658511:+.A.se_20:62655908:62656046:+@20:62657292:62657411:+@20:62658335:62658511:+.A.dn', '20:62655908:62656046:+@20:62657292:62657411:+@20:62658335:62658511:+.B.up_20:62655908:62656046:+@20:62657292:62657411:+@20:62658335:62658511:+.B.dn')	(0,0):333,(0,1):13,(1,0):111	0:111,1:13	(0,0):320,(0,1):1,(1,0):148	0:148,1:1	20	+	(62655908, 62655908)	(62658511, 62658511)
SE	TFRC	3:195803935:195803993:-@3:195802030:195802231:-@3:195798874:195799023:-	0.75	0.63	0.85	0.97	0.9	1	-0.22	85.49	('3:195803935:195803993:-@3:195802030:195802231:-@3:195798874:195799023:-.A.dn_3:195803935:195803993:-@3:195802030:195802231:-@3:195798874:195799023:-.A.se_3:195803935:195803993:-@3:195802030:195802231:-@3:195798874:195799023:-.A.up', '3:195803935:195803993:-@3:195802030:195802231:-@3:195798874:195799023:-.B.dn_3:195803935:195803993:-@3:195802030:195802231:-@3:195798874:195799023:-.B.up')	(0,0):10532,(0,1):7,(1,0):415	0:415,1:7	(0,0):13411,(1,0):696	0.483333	3	-	(195798874, 195798874)	(195803993, 195803993)
SE	TNRC18	7:5401528:5401664:-@7:5401225:5401353:-@7:5399029:5399200:-	0.72	0.58	0.87	0.95	0.86	0.99	-0.23	30.81	('7:5401528:5401664:-@7:5401225:5401353:-@7:5399029:5399200:-.A.dn_7:5401528:5401664:-@7:5401225:5401353:-@7:5399029:5399200:-.A.se_7:5401528:5401664:-@7:5401225:5401353:-@7:5399029:5399200:-.A.up', '7:5401528:5401664:-@7:5401225:5401353:-@7:5399029:5399200:-.B.dn_7:5401528:5401664:-@7:5401225:5401353:-@7:5399029:5399200:-.B.up')	(0,0):72,(0,1):6,(1,0):56	0:56,1:6	(0,0):99,(1,0):71	0.0493056	7	-	(5399029, 5399029)	(5401664, 5401664)
SE	RHOT1	17:30535126:30535328:+@17:30538135:30538257:+@17:30551635:30552746:+	0.16	0.08	0.24	0.4	0.32	0.48	-0.24	1066.17	('17:30535126:30535328:+@17:30538135:30538257:+@17:30551635:30552746:+.A.up_17:30535126:30535328:+@17:30538135:30538257:+@17:30551635:30552746:+.A.se_17:30535126:30535328:+@17:30538135:30538257:+@17:30551635:30552746:+.A.dn', '17:30535126:30535328:+@17:30538135:30538257:+@17:30551635:30552746:+.B.up_17:30535126:30535328:+@17:30538135:30538257:+@17:30551635:30552746:+.B.dn')	(0,0):256,(0,1):37,(1,0):13,(1,1):266	0:45,1:271	(0,0):230,(0,1):52,(1,0):53,(1,1):341	0:173,1:273	17	+	(30535126, 30535126)	(30552746, 30552746)
SE	POFUT2	21:46687505:46687628:-@21:46685937:46686142:-@21:46683843:46685550:-	0.05	0.01	0.12	0.29	0.2	0.4	-0.24	71992.9	('21:46687505:46687628:-@21:46685937:46686142:-@21:46683843:46685550:-.A.dn_21:46687505:46687628:-@21:46685937:46686142:-@21:46683843:46685550:-.A.se_21:46687505:46687628:-@21:46685937:46686142:-@21:46683843:46685550:-.A.up', '21:46687505:46687628:-@21:46685937:46686142:-@21:46683843:46685550:-.B.dn_21:46687505:46687628:-@21:46685937:46686142:-@21:46683843:46685550:-.B.up')	(0,0):69,(0,1):27,(1,0):2,(1,1):233	0:8,1:254	(0,0):72,(0,1):28,(1,0):22,(1,1):267	0:97,1:220	21	-	(46683843, 46683843)	(46687628, 46687628)
SE	C1orf159	1:1019733:1019763:-@1:1019295:1019391:-@1:1017198:1018367:-	0.16	0.09	0.26	0.41	0.29	0.56	-0.25	14.74	('1:1019733:1019763:-@1:1019295:1019391:-@1:1017198:1018367:-.A.dn_1:1019733:1019763:-@1:1019295:1019391:-@1:1017198:1018367:-.A.se_1:1019733:1019763:-@1:1019295:1019391:-@1:1017198:1018367:-.A.up', '1:1019733:1019763:-@1:1019295:1019391:-@1:1017198:1018367:-.B.dn_1:1019733:1019763:-@1:1019295:1019391:-@1:1017198:1018367:-.B.up')	(0,0):279,(0,1):12,(1,0):12,(1,1):594	0:87,1:531	(0,0):348,(0,1):8,(1,0):35,(1,1):684	0:377,1:350	1	-	(1017198, 1017198)	(1019763, 1019763)
SE	GCSH	16:81129736:81129980:-@16:81124206:81124285:-@16:81118068:81118199:-	0.72	0.58	0.84	0.97	0.91	1	-0.25	78.06	('16:81129736:81129980:-@16:81124206:81124285:-@16:81118068:81118199:-.A.dn_16:81129736:81129980:-@16:81124206:81124285:-@16:81118068:81118199:-.A.se_16:81129736:81129980:-@16:81124206:81124285:-@16:81118068:81118199:-.A.up', '16:81129736:81129980:-@16:81124206:81124285:-@16:81118068:81118199:-.B.dn_16:81129736:81129980:-@16:81124206:81124285:-@16:81118068:81118199:-.B.up')	(0,0):331,(0,1):10,(1,0):51,(1,1):8	0:56,1:13	(0,0):217,(1,0):66,(1,1):5	0.0493056	16	-	(81118068, 81118068)	(81129980, 81129980)
SE	MTRF1L	6:153313992:153314109:-@6:153312320:153312456:-@6:153308400:153311230:-	0.66	0.52	0.77	0.91	0.82	0.97	-0.25	166.32	('6:153313992:153314109:-@6:153312320:153312456:-@6:153308400:153311230:-.A.dn_6:153313992:153314109:-@6:153312320:153312456:-@6:153308400:153311230:-.A.se_6:153313992:153314109:-@6:153312320:153312456:-@6:153308400:153311230:-.A.up', '6:153313992:153314109:-@6:153312320:153312456:-@6:153308400:153311230:-.B.dn_6:153313992:153314109:-@6:153312320:153312456:-@6:153308400:153311230:-.B.up')	(0,0):105,(0,1):14,(1,0):41,(1,1):394	0:276,1:173	(0,0):121,(0,1):3,(1,0):59,(1,1):488	0:527,1:23	6	-	(153308400, 153308400)	(153314109, 153314109)
SE	FANCB	X:14891108:14891184:-@X:14887045:14887165:-@X:14882682:14883702:-	0.72	0.56	0.85	0.97	0.88	1	-0.25	23.82	('X:14891108:14891184:-@X:14887045:14887165:-@X:14882682:14883702:-.A.dn_X:14891108:14891184:-@X:14887045:14887165:-@X:14882682:14883702:-.A.se_X:14891108:14891184:-@X:14887045:14887165:-@X:14882682:14883702:-.A.up', 'X:14891108:14891184:-@X:14887045:14887165:-@X:14882682:14883702:-.B.dn_X:14891108:14891184:-@X:14887045:14887165:-@X:14882682:14883702:-.B.up')	(0,0):58,(0,1):7,(1,0):29,(1,1):48	0:66,1:18	(0,0):63,(1,0):40,(1,1):50	0.0625	X	-	(14882682, 14882682)	(14891184, 14891184)
SE	ANGEL2	1:213188955:213189168:-@1:213186435:213186760:-@1:213181552:213181808:-	0.65	0.5	0.8	0.91	0.8	0.98	-0.26	11.79	('1:213188955:213189168:-@1:213186435:213186760:-@1:213181552:213181808:-.A.dn_1:213188955:213189168:-@1:213186435:213186760:-@1:213181552:213181808:-.A.se_1:213188955:213189168:-@1:213186435:213186760:-@1:213181552:213181808:-.A.up', '1:213188955:213189168:-@1:213186435:213186760:-@1:213181552:213181808:-.B.dn_1:213188955:213189168:-@1:213186435:213186760:-@1:213181552:213181808:-.B.up')	(0,0):117,(0,1):7,(1,0):62,(1,1):10	0:69,1:10	(0,0):100,(0,1):2,(1,0):103,(1,1):12	0:115,1:2	1	-	(213181552, 213181552)	(213189168, 213189168)
SE	AP1B1	22:29726367:29726521:-@22:29725701:29725709:-@22:29723669:29724884:-	0.01	0	0.04	0.28	0.19	0.37	-0.27	1000000000000	('22:29726367:29726521:-@22:29725701:29725709:-@22:29723669:29724884:-.A.dn_22:29726367:29726521:-@22:29725701:29725709:-@22:29723669:29724884:-.A.se_22:29726367:29726521:-@22:29725701:29725709:-@22:29723669:29724884:-.A.up', '22:29726367:29726521:-@22:29725701:29725709:-@22:29723669:29724884:-.B.dn_22:29726367:29726521:-@22:29725701:29725709:-@22:29723669:29724884:-.B.up')	(0,0):163,(0,1):117,(1,1):1056	0:25,1:1148	(0,0):176,(0,1):75,(1,0):30,(1,1):870	0:201,1:774	22	-	(29723669, 29723669)	(29726521, 29726521)
SE	NRM	6:30658619:30658906:-@6:30657053:30657229:-@6:30655824:30656719:-	0.43	0.3	0.58	0.7	0.59	0.8	-0.27	29.81	('6:30658619:30658906:-@6:30657053:30657229:-@6:30655824:30656719:-.A.dn_6:30658619:30658906:-@6:30657053:30657229:-@6:30655824:30656719:-.A.se_6:30658619:30658906:-@6:30657053:30657229:-@6:30655824:30656719:-.A.up', '6:30658619:30658906:-@6:30657053:30657229:-@6:30655824:30656719:-.B.dn_6:30658619:30658906:-@6:30657053:30657229:-@6:30655824:30656719:-.B.up')	(0,0):153,(0,1):12,(1,0):30,(1,1):222	0:124,1:140	(0,0):209,(0,1):14,(1,0):81,(1,1):294	0:290,1:99	6	-	(30655824, 30655824)	(30658906, 30658906)
SE	KIAA0196	8:126103857:126104061:-@8:126096077:126096264:-@8:126095355:126095500:-	0.65	0.55	0.75	0.92	0.84	0.97	-0.27	11429.6	('8:126103857:126104061:-@8:126096077:126096264:-@8:126095355:126095500:-.A.dn_8:126103857:126104061:-@8:126096077:126096264:-@8:126095355:126095500:-.A.se_8:126103857:126104061:-@8:126096077:126096264:-@8:126095355:126095500:-.A.up', '8:126103857:126104061:-@8:126096077:126096264:-@8:126095355:126095500:-.B.dn_8:126103857:126104061:-@8:126096077:126096264:-@8:126095355:126095500:-.B.up')	(0,0):386,(0,1):24,(1,0):168	0:168,1:24	(0,0):249,(0,1):4,(1,0):178	0:178,1:4	8	-	(126095355, 126095355)	(126104061, 126104061)
SE	NT5M	17:17206680:17207131:+@17:17207678:17207791:+@17:17209857:17209957:+	0.05	0.01	0.19	0.33	0.22	0.47	-0.28	41.9	('17:17206680:17207131:+@17:17207678:17207791:+@17:17209857:17209957:+.A.up_17:17206680:17207131:+@17:17207678:17207791:+@17:17209857:17209957:+.A.se_17:17206680:17207131:+@17:17207678:17207791:+@17:17209857:17209957:+.A.dn', '17:17206680:17207131:+@17:17207678:17207791:+@17:17209857:17209957:+.B.up_17:17206680:17207131:+@17:17207678:17207791:+@17:17209857:17209957:+.B.dn')	(0,0):51,(0,1):4,(1,1):28	0:4,1:28	(0,0):71,(0,1):16,(1,0):18,(1,1):45	0:28,1:51	17	+	(17206680, 17206680)	(17209957, 17209957)
SE	RNH1	11:506609:506821:-@11:504824:504888:-@11:502062:502249:-	0.56	0.46	0.65	0.84	0.78	0.9	-0.28	2.02488e+09	('11:506609:506821:-@11:504824:504888:-@11:502062:502249:-.A.dn_11:506609:506821:-@11:504824:504888:-@11:502062:502249:-.A.se_11:506609:506821:-@11:504824:504888:-@11:502062:502249:-.A.up', '11:506609:506821:-@11:504824:504888:-@11:502062:502249:-.B.dn_11:506609:506821:-@11:504824:504888:-@11:502062:502249:-.B.up')	(0,0):1767,(0,1):33,(1,0):74,(1,1):16	0:82,1:41	(0,0):2374,(0,1):17,(1,0):156,(1,1):5	0:161,1:17	11	-	(502062, 502062)	(506821, 506821)
SE	NDUFS2	1:161182141:161182270:+@1:161182382:161182444:+@1:161183170:161183265:+	0.03	0	0.1	0.32	0.14	0.55	-0.29	10.95	('1:161182141:161182270:+@1:161182382:161182444:+@1:161183170:161183265:+.A.up_1:161182141:161182270:+@1:161182382:161182444:+@1:161183170:161183265:+.A.se_1:161182141:161182270:+@1:161182382:161182444:+@1:161183170:161183265:+.A.dn', '1:161182141:161182270:+@1:161182382:161182444:+@1:161183170:161183265:+.B.up_1:161182141:161182270:+@1:161182382:161182444:+@1:161183170:161183265:+.B.dn')	(0,0):430,(0,1):15	0:0,1:15	(0,0):411,(0,1):6,(1,0):7	0:7,1:6	1	+	(161182141, 161182141)	(161183265, 161183265)
SE	C1orf159	1:1019733:1019763:-@1:1019295:1019466:-@1:1017198:1018367:-	0.23	0.15	0.32	0.52	0.41	0.63	-0.29	210.63	('1:1019733:1019763:-@1:1019295:1019466:-@1:1017198:1018367:-.A.dn_1:1019733:1019763:-@1:1019295:1019466:-@1:1017198:1018367:-.A.se_1:1019733:1019763:-@1:1019295:1019466:-@1:1017198:1018367:-.A.up', '1:1019733:1019763:-@1:1019295:1019466:-@1:1017198:1018367:-.B.dn_1:1019733:1019763:-@1:1019295:1019466:-@1:1017198:1018367:-.B.up')	(0,0):261,(0,1):12,(1,0):30,(1,1):594	0:181,1:455	(0,0):307,(0,1):8,(1,0):76,(1,1):684	0:416,1:352	1	-	(1017198, 1017198)	(1019763, 1019763)
SE	PYCR1	17:79892802:79893023:-@17:79892529:79892621:-@17:79890269:79891252:-	0.61	0.52	0.71	0.9	0.82	0.96	-0.29	288007	('17:79892802:79893023:-@17:79892529:79892621:-@17:79890269:79891252:-.A.dn_17:79892802:79893023:-@17:79892529:79892621:-@17:79890269:79891252:-.A.se_17:79892802:79893023:-@17:79892529:79892621:-@17:79890269:79891252:-.A.up', '17:79892802:79893023:-@17:79892529:79892621:-@17:79890269:79891252:-.B.dn_17:79892802:79893023:-@17:79892529:79892621:-@17:79890269:79891252:-.B.up')	(0,0):1303,(0,1):10,(1,0):122,(1,1):1516	0:1146,1:502	(0,0):1239,(0,1):3,(1,0):182,(1,1):1538	0:1393,1:330	17	-	(79890269, 79890269)	(79893023, 79893023)
SE	ALOX5	10:45939176:45939276:+@10:45939564:45939734:+@10:45940956:45941563:+	0.41	0.33	0.49	0.71	0.66	0.76	-0.3	1000000000000	('10:45939176:45939276:+@10:45939564:45939734:+@10:45940956:45941563:+.A.up_10:45939176:45939276:+@10:45939564:45939734:+@10:45940956:45941563:+.A.se_10:45939176:45939276:+@10:45939564:45939734:+@10:45940956:45941563:+.A.dn', '10:45939176:45939276:+@10:45939564:45939734:+@10:45940956:45941563:+.B.up_10:45939176:45939276:+@10:45939564:45939734:+@10:45940956:45941563:+.B.dn')	(0,0):306,(0,1):50,(1,0):82,(1,1):172	0:148,1:156	(0,0):975,(0,1):63,(1,0):375,(1,1):517	0:714,1:241	10	+	(45939176, 45939176)	(45941563, 45941563)
SE	ZNF217	20:52192266:52193819:-@20:52188260:52188392:-@20:52183610:52185803:-	0.49	0.37	0.61	0.8	0.69	0.88	-0.31	305.67	('20:52192266:52193819:-@20:52188260:52188392:-@20:52183610:52185803:-.A.dn_20:52192266:52193819:-@20:52188260:52188392:-@20:52183610:52185803:-.A.se_20:52192266:52193819:-@20:52188260:52188392:-@20:52183610:52185803:-.A.up', '20:52192266:52193819:-@20:52188260:52188392:-@20:52183610:52185803:-.B.dn_20:52192266:52193819:-@20:52188260:52188392:-@20:52183610:52185803:-.B.up')	(0,0):59,(0,1):26,(1,0):37,(1,1):555	0:308,1:310	(0,0):123,(0,1):13,(1,0):78,(1,1):668	0:596,1:163	20	-	(52183610, 52183610)	(52193819, 52193819)
SE	LRR1	14:50069088:50069186:+@14:50074118:50074839:+@14:50080974:50081390:+	0.45	0.38	0.53	0.78	0.62	0.91	-0.33	70.18	('14:50069088:50069186:+@14:50074118:50074839:+@14:50080974:50081390:+.A.up_14:50069088:50069186:+@14:50074118:50074839:+@14:50080974:50081390:+.A.se_14:50069088:50069186:+@14:50074118:50074839:+@14:50080974:50081390:+.A.dn', '14:50069088:50069186:+@14:50074118:50074839:+@14:50080974:50081390:+.B.up_14:50069088:50069186:+@14:50074118:50074839:+@14:50080974:50081390:+.B.dn')	(0,0):191,(0,1):31,(1,0):324,(1,1):109	0:383,1:81	(0,0):126,(1,0):255,(1,1):96	0:343,1:8	14	+	(50069088, 50069088)	(50081390, 50081390)
SE	BPTF	17:65870933:65871136:+@17:65871672:65871860:+@17:65882244:65882432:+	0.22	0.12	0.37	0.55	0.38	0.73	-0.33	16.36	('17:65870933:65871136:+@17:65871672:65871860:+@17:65882244:65882432:+.A.up_17:65870933:65871136:+@17:65871672:65871860:+@17:65882244:65882432:+.A.se_17:65870933:65871136:+@17:65871672:65871860:+@17:65882244:65882432:+.A.dn', '17:65870933:65871136:+@17:65871672:65871860:+@17:65882244:65882432:+.B.up_17:65870933:65871136:+@17:65871672:65871860:+@17:65882244:65882432:+.B.dn')	(0,0):59,(0,1):12,(1,0):13,(1,1):6	0:15,1:16	(0,0):65,(0,1):9,(1,0):33,(1,1):2	0:34,1:10	17	+	(65870933, 65870933)	(65882432, 65882432)
SE	HAUS3, POLN	4:2243778:2243860:-@4:2243247:2243564:-@4:2241765:2242820:-	0.59	0.44	0.75	0.92	0.84	0.98	-0.33	10205.5	('4:2243778:2243860:-@4:2243247:2243564:-@4:2241765:2242820:-.A.dn_4:2243778:2243860:-@4:2243247:2243564:-@4:2241765:2242820:-.A.se_4:2243778:2243860:-@4:2243247:2243564:-@4:2241765:2242820:-.A.up', '4:2243778:2243860:-@4:2243247:2243564:-@4:2241765:2242820:-.B.dn_4:2243778:2243860:-@4:2243247:2243564:-@4:2241765:2242820:-.B.up')	(0,0):127,(0,1):1,(1,0):55,(1,1):231	0:203,1:84	(0,0):211,(0,1):2,(1,0):130,(1,1):260	0:371,1:21	4	-	(2241765, 2241765)	(2243860, 2243860)
SE	ATXN2	12:111956053:111956231:-@12:111953958:111954167:-@12:111951161:111951343:-	0.61	0.46	0.75	0.95	0.84	1	-0.34	301.43	('12:111956053:111956231:-@12:111953958:111954167:-@12:111951161:111951343:-.A.dn_12:111956053:111956231:-@12:111953958:111954167:-@12:111951161:111951343:-.A.se_12:111956053:111956231:-@12:111953958:111954167:-@12:111951161:111951343:-.A.up', '12:111956053:111956231:-@12:111953958:111954167:-@12:111951161:111951343:-.B.dn_12:111956053:111956231:-@12:111953958:111954167:-@12:111951161:111951343:-…	(0,0):52,(0,1):11,(1,0):65	0:65,1:11	(0,0):63,(1,0):75,(1,1):2	0:76,1:1	12	-	(111951161, 111951161)	(111956231, 111956231)
SE	NIPA2	15:23033894:23034392:-@15:23033278:23033413:-@15:23021198:23021429:-	0.23	0.14	0.37	0.57	0.39	0.74	-0.34	94.77	('15:23033894:23034392:-@15:23033278:23033413:-@15:23021198:23021429:-.A.dn_15:23033894:23034392:-@15:23033278:23033413:-@15:23021198:23021429:-.A.se_15:23033894:23034392:-@15:23033278:23033413:-@15:23021198:23021429:-.A.up', '15:23033894:23034392:-@15:23033278:23033413:-@15:23021198:23021429:-.B.dn_15:23033894:23034392:-@15:23033278:23033413:-@15:23021198:23021429:-.B.up')	(0,0):503,(0,1):19,(1,0):12,(1,1):64	0:29,1:66	(0,0):425,(0,1):7,(1,0):25,(1,1):73	0:73,1:32	15	-	(23021198, 23021198)	(23034392, 23034392)
SE	SAP130	2:128744359:128744536:-@2:128735559:128735663:-@2:128712560:128712918:-	0.55	0.39	0.73	0.89	0.78	0.97	-0.34	1285.64	('2:128744359:128744536:-@2:128735559:128735663:-@2:128712560:128712918:-.A.dn_2:128744359:128744536:-@2:128735559:128735663:-@2:128712560:128712918:-.A.se_2:128744359:128744536:-@2:128735559:128735663:-@2:128712560:128712918:-.A.up', '2:128744359:128744536:-@2:128735559:128735663:-@2:128712560:128712918:-.B.dn_2:128744359:128744536:-@2:128735559:128735663:-@2:128712560:128712918:-.B.up')	(0,0):87,(0,1):9,(1,0):27,(1,1):35	0:41,1:30	(0,0):111,(0,1):3,(1,0):57,(1,1):36	0:89,1:7	2	-	(128712560, 128712560)	(128744536, 128744536)
SE	MTMR12	5:32239107:32239279:-@5:32235068:32235235:-@5:32227111:32230453:-	0.35	0.21	0.52	0.69	0.52	0.86	-0.34	14.94	('5:32239107:32239279:-@5:32235068:32235235:-@5:32227111:32230453:-.A.dn_5:32239107:32239279:-@5:32235068:32235235:-@5:32227111:32230453:-.A.se_5:32239107:32239279:-@5:32235068:32235235:-@5:32227111:32230453:-.A.up', '5:32239107:32239279:-@5:32235068:32235235:-@5:32227111:32230453:-.B.dn_5:32239107:32239279:-@5:32235068:32235235:-@5:32227111:32230453:-.B.up')	(0,0):249,(0,1):2,(1,0):16,(1,1):861	0:274,1:605	(0,0):323,(0,1):3,(1,0):54,(1,1):1346	0:1071,1:332	5	-	(32227111, 32227111)	(32239279, 32239279)
SE	VAPA	18:9936983:9937063:+@18:9944921:9945055:+@18:9950392:9950565:+	0.05	0.02	0.12	0.4	0.19	0.67	-0.35	46.33	('18:9936983:9937063:+@18:9944921:9945055:+@18:9950392:9950565:+.A.up_18:9936983:9937063:+@18:9944921:9945055:+@18:9950392:9950565:+.A.se_18:9936983:9937063:+@18:9944921:9945055:+@18:9950392:9950565:+.A.dn', '18:9936983:9937063:+@18:9944921:9945055:+@18:9950392:9950565:+.B.up_18:9936983:9937063:+@18:9944921:9945055:+@18:9950392:9950565:+.B.dn')	(0,0):309,(0,1):19,(1,0):4	0:4,1:19	(0,0):220,(0,1):4,(1,0):12,(1,1):1	0:12,1:5	18	+	(9936983, 9936983)	(9950565, 9950565)
SE	CDS2	20:5107407:5107795:+@20:5108796:5109396:+@20:5154169:5154305:+	0.05	0.01	0.15	0.4	0.17	0.75	-0.35	25.47	('20:5107407:5107795:+@20:5108796:5109396:+@20:5154169:5154305:+.A.up_20:5107407:5107795:+@20:5108796:5109396:+@20:5154169:5154305:+.A.se_20:5107407:5107795:+@20:5108796:5109396:+@20:5154169:5154305:+.A.dn', '20:5107407:5107795:+@20:5108796:5109396:+@20:5154169:5154305:+.B.up_20:5107407:5107795:+@20:5108796:5109396:+@20:5154169:5154305:+.B.dn')	(0,0):23,(0,1):12,(1,0):1	0:1,1:12	(0,0):31,(0,1):2,(1,0):4	0:4,1:2	20	+	(5107407, 5107407)	(5154305, 5154305)
SE	TRMT2B	X:100306806:100307105:-@X:100306240:100306722:-@X:100297031:100297301:-	0.23	0.12	0.38	0.58	0.4	0.76	-0.35	13.77	('X:100306806:100307105:-@X:100306240:100306722:-@X:100297031:100297301:-.A.dn_X:100306806:100307105:-@X:100306240:100306722:-@X:100297031:100297301:-.A.se_X:100306806:100307105:-@X:100306240:100306722:-@X:100297031:100297301:-.A.up', 'X:100306806:100307105:-@X:100306240:100306722:-@X:100297031:100297301:-.B.dn_X:100306806:100307105:-@X:100306240:100306722:-@X:100297031:100297301:-.B.up')	(0,0):67,(0,1):8,(1,0):11,(1,1):11	0:13,1:17	(0,0):69,(0,1):7,(1,0):35,(1,1):9	0:41,1:10	X	-	(100297031, 100297031)	(100307105, 100307105)
SE	NUP62CL	X:106449503:106449670:-@X:106436259:106436302:-@X:106418319:106418423:-	0.05	0	0.17	0.4	0.19	0.65	-0.35	22.02	('X:106449503:106449670:-@X:106436259:106436302:-@X:106418319:106418423:-.A.dn_X:106449503:106449670:-@X:106436259:106436302:-@X:106418319:106418423:-.A.se_X:106449503:106449670:-@X:106436259:106436302:-@X:106418319:106418423:-.A.up', 'X:106449503:106449670:-@X:106436259:106436302:-@X:106418319:106418423:-.B.dn_X:106449503:106449670:-@X:106436259:106436302:-@X:106418319:106418423:-.B.up')	(0,0):68,(0,1):10	0:0,1:10	(0,0):100,(0,1):7,(1,0):8	0:8,1:7	X	-	(106418319, 106418319)	(106449670, 106449670)
SE	ANLN	7:36455367:36455493:+@7:36456689:36456799:+@7:36458853:36459088:+	0.55	0.4	0.71	0.91	0.79	0.98	-0.36	257.65	('7:36455367:36455493:+@7:36456689:36456799:+@7:36458853:36459088:+.A.up_7:36455367:36455493:+@7:36456689:36456799:+@7:36458853:36459088:+.A.se_7:36455367:36455493:+@7:36456689:36456799:+@7:36458853:36459088:+.A.dn', '7:36455367:36455493:+@7:36456689:36456799:+@7:36458853:36459088:+.B.up_7:36455367:36455493:+@7:36456689:36456799:+@7:36458853:36459088:+.B.dn')	(0,0):170,(0,1):13,(1,0):40,(1,1):6	0:44,1:15	(0,0):122,(0,1):2,(1,0):70,(1,1):7	0:76,1:3	7	+	(36455367, 36455367)	(36459088, 36459088)
SE	UBOX5	20:3102030:3103230:-@20:3095951:3096112:-@20:3088219:3090960:-	0.35	0.19	0.52	0.71	0.52	0.87	-0.36	18.46	('20:3102030:3103230:-@20:3095951:3096112:-@20:3088219:3090960:-.A.dn_20:3102030:3103230:-@20:3095951:3096112:-@20:3088219:3090960:-.A.se_20:3102030:3103230:-@20:3095951:3096112:-@20:3088219:3090960:-.A.up', '20:3102030:3103230:-@20:3095951:3096112:-@20:3088219:3090960:-.B.dn_20:3102030:3103230:-@20:3095951:3096112:-@20:3088219:3090960:-.B.up')	(0,0):53,(0,1):15,(1,0):10,(1,1):150	0:91,1:84	(0,0):58,(0,1):5,(1,0):21,(1,1):214	0:181,1:59	20	-	(3088219, 3088219)	(3103230, 3103230)
SE	CHD2	15:93540483:93540633:+@15:93541379:93541491:+@15:93541729:93541851:+	0.07	0.01	0.18	0.44	0.21	0.71	-0.37	56.76	('15:93540483:93540633:+@15:93541379:93541491:+@15:93541729:93541851:+.A.up_15:93540483:93540633:+@15:93541379:93541491:+@15:93541729:93541851:+.A.se_15:93540483:93540633:+@15:93541379:93541491:+@15:93541729:93541851:+.A.dn', '15:93540483:93540633:+@15:93541379:93541491:+@15:93541729:93541851:+.B.up_15:93540483:93540633:+@15:93541379:93541491:+@15:93541729:93541851:+.B.dn')	(0,0):70,(0,1):9,(1,0):1	0:1,1:9	(0,0):64,(0,1):3,(1,0):8	0:8,1:3	15	+	(93540483, 93540483)	(93541851, 93541851)
SE	CREBZF	11:85373433:85373501:-@11:85372681:85372793:-@11:85368608:85371641:-	0.06	0.01	0.16	0.44	0.24	0.66	-0.38	26.49	('11:85373433:85373501:-@11:85372681:85372793:-@11:85368608:85371641:-.A.dn_11:85373433:85373501:-@11:85372681:85372793:-@11:85368608:85371641:-.A.se_11:85373433:85373501:-@11:85372681:85372793:-@11:85368608:85371641:-.A.up', '11:85373433:85373501:-@11:85372681:85372793:-@11:85368608:85371641:-.B.dn_11:85373433:85373501:-@11:85372681:85372793:-@11:85368608:85371641:-.B.up')	(0,0):369,(0,1):9,(1,1):194	0:27,1:176	(0,0):440,(0,1):7,(1,0):10,(1,1):232	0:92,1:157	11	-	(85368608, 85368608)	(85373501, 85373501)
SE	MTRF1L	6:153313992:153314109:-@6:153312320:153312551:-@6:153308400:153311230:-	0.38	0.25	0.53	0.76	0.56	0.92	-0.38	58.96	('6:153313992:153314109:-@6:153312320:153312551:-@6:153308400:153311230:-.A.dn_6:153313992:153314109:-@6:153312320:153312551:-@6:153308400:153311230:-.A.se_6:153313992:153314109:-@6:153312320:153312551:-@6:153308400:153311230:-.A.up', '6:153313992:153314109:-@6:153312320:153312551:-@6:153308400:153311230:-.B.dn_6:153313992:153314109:-@6:153312320:153312551:-@6:153308400:153311230:-.B.up')	(0,0):124,(0,1):14,(1,0):22,(1,1):394	0:172,1:258	(0,0):140,(0,1):3,(1,0):40,(1,1):488	0:414,1:117	6	-	(153308400, 153308400)	(153314109, 153314109)
SE	NRM	6:30657802:30658020:-@6:30657053:30657229:-@6:30655824:30656719:-	0.57	0.41	0.75	0.95	0.84	1	-0.38	813.74	('6:30657802:30658020:-@6:30657053:30657229:-@6:30655824:30656719:-.A.dn_6:30657802:30658020:-@6:30657053:30657229:-@6:30655824:30656719:-.A.se_6:30657802:30658020:-@6:30657053:30657229:-@6:30655824:30656719:-.A.up', '6:30657802:30658020:-@6:30657053:30657229:-@6:30655824:30656719:-.B.dn_6:30657802:30658020:-@6:30657053:30657229:-@6:30655824:30656719:-.B.up')	(0,0):146,(0,1):3,(1,0):33,(1,1):226	0:118,1:144	(0,0):213,(1,0):81,(1,1):296	0:361,1:16	6	-	(30655824, 30655824)	(30658020, 30658020)
SE	SNRNP70	19:49604647:49604728:+@19:49605371:49606844:+@19:49607891:49607992:+	0.07	0.04	0.15	0.46	0.23	0.73	-0.39	160.06	('19:49604647:49604728:+@19:49605371:49606844:+@19:49607891:49607992:+.A.up_19:49604647:49604728:+@19:49605371:49606844:+@19:49607891:49607992:+.A.se_19:49604647:49604728:+@19:49605371:49606844:+@19:49607891:49607992:+.A.dn', '19:49604647:49604728:+@19:49605371:49606844:+@19:49607891:49607992:+.B.up_19:49604647:49604728:+@19:49605371:49606844:+@19:49607891:49607992:+.B.dn')	(0,0):1021,(0,1):8,(1,0):400	0:400,1:8	(0,0):1331,(0,1):2,(1,0):888	0:888,1:2	19	+	(49604647, 49604647)	(49607992, 49607992)
SE	PHF20L1	8:133811018:133811106:+@8:133811329:133811418:+@8:133816064:133816277:+	0.2	0.08	0.34	0.59	0.34	0.83	-0.39	21.41	('8:133811018:133811106:+@8:133811329:133811418:+@8:133816064:133816277:+.A.up_8:133811018:133811106:+@8:133811329:133811418:+@8:133816064:133816277:+.A.se_8:133811018:133811106:+@8:133811329:133811418:+@8:133816064:133816277:+.A.dn', '8:133811018:133811106:+@8:133811329:133811418:+@8:133816064:133816277:+.B.up_8:133811018:133811106:+@8:133811329:133811418:+@8:133816064:133816277:+.B.dn')	(0,0):172,(0,1):10,(1,0):6,(1,1):4	0:6,1:14	(0,0):194,(0,1):2,(1,0):11,(1,1):3	0:12,1:4	8	+	(133811018, 133811018)	(133816277, 133816277)
SE	BPTF	17:65870933:65871136:+@17:65871672:65871860:+@17:65887960:65888150:+	0.19	0.1	0.3	0.6	0.41	0.81	-0.41	1431.73	('17:65870933:65871136:+@17:65871672:65871860:+@17:65887960:65888150:+.A.up_17:65870933:65871136:+@17:65871672:65871860:+@17:65887960:65888150:+.A.se_17:65870933:65871136:+@17:65871672:65871860:+@17:65887960:65888150:+.A.dn', '17:65870933:65871136:+@17:65871672:65871860:+@17:65887960:65888150:+.B.up_17:65870933:65871136:+@17:65871672:65871860:+@17:65887960:65888150:+.B.dn')	(0,0):103,(0,1):19,(1,0):14,(1,1):5	0:15,1:23	(0,0):107,(0,1):5,(1,0):24,(1,1):2	0:26,1:5	17	+	(65870933, 65870933)	(65888150, 65888150)
SE	TMEM143	19:48866548:48866788:-@19:48863329:48863433:-@19:48848417:48848611:-	0.55	0.35	0.76	0.96	0.86	1	-0.41	64.89	('19:48866548:48866788:-@19:48863329:48863433:-@19:48848417:48848611:-.A.dn_19:48866548:48866788:-@19:48863329:48863433:-@19:48848417:48848611:-.A.se_19:48866548:48866788:-@19:48863329:48863433:-@19:48848417:48848611:-.A.up', '19:48866548:48866788:-@19:48863329:48863433:-@19:48848417:48848611:-.B.dn_19:48866548:48866788:-@19:48863329:48863433:-@19:48848417:48848611:-.B.up')	(0,0):33,(0,1):6,(1,0):14,(1,1):2	0:15,1:7	(0,0):43,(1,0):26,(1,1):1	00:27:00	19	-	(48848417, 48848417)	(48866788, 48866788)
SE	TANGO2	22:20039988:20040107:+@22:20043466:20043536:+@22:20049053:20049206:+	0.46	0.22	0.73	0.88	0.7	0.99	-0.42	10.79	('22:20039988:20040107:+@22:20043466:20043536:+@22:20049053:20049206:+.A.up_22:20039988:20040107:+@22:20043466:20043536:+@22:20049053:20049206:+.A.se_22:20039988:20040107:+@22:20043466:20043536:+@22:20049053:20049206:+.A.dn', '22:20039988:20040107:+@22:20043466:20043536:+@22:20049053:20049206:+.B.up_22:20039988:20040107:+@22:20043466:20043536:+@22:20049053:20049206:+.B.dn')	(0,0):613,(0,1):4,(1,0):9	0:9,1:4	(0,0):753,(1,0):20	00:20:00	22	+	(20039988, 20039988)	(20049206, 20049206)
SE	NT5C3A	7:33102180:33102409:-@7:33075546:33075600:-@7:33066429:33066527:-	0.49	0.29	0.69	0.92	0.75	0.99	-0.43	59.08	('7:33102180:33102409:-@7:33075546:33075600:-@7:33066429:33066527:-.A.dn_7:33102180:33102409:-@7:33075546:33075600:-@7:33066429:33066527:-.A.se_7:33102180:33102409:-@7:33075546:33075600:-@7:33066429:33066527:-.A.up', '7:33102180:33102409:-@7:33075546:33075600:-@7:33066429:33066527:-.B.dn_7:33102180:33102409:-@7:33075546:33075600:-@7:33066429:33066527:-.B.up')	(0,0):52,(0,1):8,(1,0):13,(1,1):1	0:13,1:9	(0,0):50,(1,0):18,(1,1):2	00:20:00	7	-	(33066429, 33066429)	(33102409, 33102409)
SE	ENTPD6	20:25176339:25176503:+@20:25187158:25187226:+@20:25187712:25188033:+	0.29	0.18	0.44	0.73	0.46	0.93	-0.44	11.45	('20:25176339:25176503:+@20:25187158:25187226:+@20:25187712:25188033:+.A.up_20:25176339:25176503:+@20:25187158:25187226:+@20:25187712:25188033:+.A.se_20:25176339:25176503:+@20:25187158:25187226:+@20:25187712:25188033:+.A.dn', '20:25176339:25176503:+@20:25187158:25187226:+@20:25187712:25188033:+.B.up_20:25176339:25176503:+@20:25187158:25187226:+@20:25187712:25188033:+.B.dn')	(0,0):68,(0,1):23,(1,0):15,(1,1):13	0:18,1:33	(0,0):51,(0,1):2,(1,0):14,(1,1):20	0:28,1:8	20	+	(25176339, 25176339)	(25188033, 25188033)
SE	ALAS1	3:52232099:52232271:+@3:52232688:52232864:+@3:52233237:52233456:+	0.24	0.11	0.42	0.68	0.43	0.89	-0.44	15.97	('3:52232099:52232271:+@3:52232688:52232864:+@3:52233237:52233456:+.A.up_3:52232099:52232271:+@3:52232688:52232864:+@3:52233237:52233456:+.A.se_3:52232099:52232271:+@3:52232688:52232864:+@3:52233237:52233456:+.A.dn', '3:52232099:52232271:+@3:52232688:52232864:+@3:52233237:52233456:+.B.up_3:52232099:52232271:+@3:52232688:52232864:+@3:52233237:52233456:+.B.dn')	(0,0):208,(0,1):9,(1,0):9,(1,1):5	0:11,1:12	(0,0):227,(0,1):2,(1,0):18,(1,1):4	0:20,1:4	3	+	(52232099, 52232099)	(52233456, 52233456)
SE	MANEAL	1:38261409:38261518:+@1:38262416:38262492:+@1:38265239:38267278:+	0.41	0.18	0.69	0.87	0.7	0.98	-0.46	126.53	('1:38261409:38261518:+@1:38262416:38262492:+@1:38265239:38267278:+.A.up_1:38261409:38261518:+@1:38262416:38262492:+@1:38265239:38267278:+.A.se_1:38261409:38261518:+@1:38262416:38262492:+@1:38265239:38267278:+.A.dn', '1:38261409:38261518:+@1:38262416:38262492:+@1:38265239:38267278:+.B.up_1:38261409:38261518:+@1:38262416:38262492:+@1:38265239:38267278:+.B.dn')	(0,0):75,(0,1):3,(1,0):8,(1,1):397	0:236,1:172	(0,0):62,(1,0):22,(1,1):276	0:262,1:36	1	+	(38261409, 38261409)	(38267278, 38267278)
SE	SIGIRR	11:407062:407164:-@11:406843:406993:-@11:406349:406538:-	0.36	0.18	0.62	0.82	0.64	0.96	-0.46	36.13	('11:407062:407164:-@11:406843:406993:-@11:406349:406538:-.A.dn_11:407062:407164:-@11:406843:406993:-@11:406349:406538:-.A.se_11:407062:407164:-@11:406843:406993:-@11:406349:406538:-.A.up', '11:407062:407164:-@11:406843:406993:-@11:406349:406538:-.B.dn_11:407062:407164:-@11:406843:406993:-@11:406349:406538:-.B.up')	(0,0):78,(0,1):6,(1,0):12	0:12,1:6	(0,0):85,(0,1):2,(1,0):49	0:49,1:2	11	-	(406349, 406349)	(407164, 407164)
SE	NDE1	16:15790566:15790717:+@16:15793586:15793711:+@16:15818048:15820208:+	0.4	0.21	0.65	0.87	0.61	0.99	-0.47	15.79	('16:15790566:15790717:+@16:15793586:15793711:+@16:15818048:15820208:+.A.up_16:15790566:15790717:+@16:15793586:15793711:+@16:15818048:15820208:+.A.se_16:15790566:15790717:+@16:15793586:15793711:+@16:15818048:15820208:+.A.dn', '16:15790566:15790717:+@16:15793586:15793711:+@16:15818048:15820208:+.B.up_16:15790566:15790717:+@16:15793586:15793711:+@16:15818048:15820208:+.B.dn')	(0,0):462,(0,1):7,(1,0):8,(1,1):149	0:55,1:109	(0,0):337,(1,0):19,(1,1):157	0:167,1:9	16	+	(15790566, 15790566)	(15820208, 15820208)
SE	NRIP1	21:16415816:16415895:-@21:16386665:16386787:-@21:16333556:16340847:-	0.26	0.11	0.48	0.73	0.46	0.96	-0.47	17.71	('21:16415816:16415895:-@21:16386665:16386787:-@21:16333556:16340847:-.A.dn_21:16415816:16415895:-@21:16386665:16386787:-@21:16333556:16340847:-.A.se_21:16415816:16415895:-@21:16386665:16386787:-@21:16333556:16340847:-.A.up', '21:16415816:16415895:-@21:16386665:16386787:-@21:16333556:16340847:-.B.dn_21:16415816:16415895:-@21:16386665:16386787:-@21:16333556:16340847:-.B.up')	(0,0):70,(0,1):5,(1,0):5,(1,1):900	0:330,1:580	(0,0):91,(0,1):1,(1,0):14,(1,1):846	0:771,1:90	21	-	(16333556, 16333556)	(16415895, 16415895)
SE	RWDD3	1:95699711:95699871:+@1:95709767:95710271:+@1:95712312:95712781:+	0.41	0.26	0.6	0.89	0.65	0.99	-0.48	1092	('1:95699711:95699871:+@1:95709767:95710271:+@1:95712312:95712781:+.A.up_1:95699711:95699871:+@1:95709767:95710271:+@1:95712312:95712781:+.A.se_1:95699711:95699871:+@1:95709767:95710271:+@1:95712312:95712781:+.A.dn', '1:95699711:95699871:+@1:95709767:95710271:+@1:95712312:95712781:+.B.up_1:95699711:95699871:+@1:95709767:95710271:+@1:95712312:95712781:+.B.dn')	(0,0):184,(0,1):1,(1,0):34,(1,1):51	0:60,1:26	(0,0):204,(1,0):64,(1,1):41	0:98,1:7	1	+	(95699711, 95699711)	(95712781, 95712781)
SE	KDM4C	9:7103685:7103870:+@9:7105402:7105500:+@9:7128066:7128236:+	0.03	0	0.08	0.51	0.28	0.75	-0.48	3.10026e+06	('9:7103685:7103870:+@9:7105402:7105500:+@9:7128066:7128236:+.A.up_9:7103685:7103870:+@9:7105402:7105500:+@9:7128066:7128236:+.A.se_9:7103685:7103870:+@9:7105402:7105500:+@9:7128066:7128236:+.A.dn', '9:7103685:7103870:+@9:7105402:7105500:+@9:7128066:7128236:+.B.up_9:7103685:7103870:+@9:7105402:7105500:+@9:7128066:7128236:+.B.dn')	(0,0):90,(0,1):27	0:0,1:27	(0,0):99,(0,1):5,(1,0):10	0:10,1:5	9	+	(7103685, 7103685)	(7128236, 7128236)
SE	GATAD2A	19:19496642:19496947:+@19:19546940:19547028:+@19:19576154:19576423:+	0.26	0.15	0.39	0.75	0.43	0.98	-0.49	12.93	('19:19496642:19496947:+@19:19546940:19547028:+@19:19576154:19576423:+.A.up_19:19496642:19496947:+@19:19546940:19547028:+@19:19576154:19576423:+.A.se_19:19496642:19496947:+@19:19546940:19547028:+@19:19576154:19576423:+.A.dn', '19:19496642:19496947:+@19:19546940:19547028:+@19:19576154:19576423:+.B.up_19:19496642:19496947:+@19:19546940:19547028:+@19:19576154:19576423:+.B.dn')	(0,0):643,(0,1):23,(1,0):17,(1,1):62	0:30,1:72	(0,0):554,(1,0):13,(1,1):52	0:45,1:20	19	+	(19496642, 19496642)	(19576423, 19576423)
SE	LUC7L	16:279278:279449:-@16:278332:278401:-@16:277241:277335:-	0.31	0.13	0.56	0.8	0.6	0.95	-0.49	44.95	('16:279278:279449:-@16:278332:278401:-@16:277241:277335:-.A.dn_16:279278:279449:-@16:278332:278401:-@16:277241:277335:-.A.se_16:279278:279449:-@16:278332:278401:-@16:277241:277335:-.A.up', '16:279278:279449:-@16:278332:278401:-@16:277241:277335:-.B.dn_16:279278:279449:-@16:278332:278401:-@16:277241:277335:-.B.up')	(0,0):239,(0,1):6,(1,0):6	0:6,1:6	(0,0):270,(0,1):2,(1,0):23	0:23,1:2	16	-	(277241, 277241)	(279449, 279449)
SE	BCOR	X:39931602:39934433:-@X:39930890:39930943:-@X:39930226:39930412:-	0.31	0.2	0.43	0.8	0.63	0.93	-0.49	1.32542e+09	('X:39931602:39934433:-@X:39930890:39930943:-@X:39930226:39930412:-.A.dn_X:39931602:39934433:-@X:39930890:39930943:-@X:39930226:39930412:-.A.se_X:39931602:39934433:-@X:39930890:39930943:-@X:39930226:39930412:-.A.up', 'X:39931602:39934433:-@X:39930890:39930943:-@X:39930226:39930412:-.B.dn_X:39931602:39934433:-@X:39930890:39930943:-@X:39930226:39930412:-.B.up')	(0,0):61,(0,1):32,(1,0):17,(1,1):474	0:137,1:386	(0,0):62,(0,1):3,(1,0):22,(1,1):557	0:495,1:87	X	-	(39930226, 39930226)	(39934433, 39934433)
SE	PPCDC	15:75320588:75320794:+@15:75336727:75336855:+@15:75340894:75341062:+	0.33	0.18	0.52	0.83	0.55	0.98	-0.5	31.19	('15:75320588:75320794:+@15:75336727:75336855:+@15:75340894:75341062:+.A.up_15:75320588:75320794:+@15:75336727:75336855:+@15:75340894:75341062:+.A.se_15:75320588:75320794:+@15:75336727:75336855:+@15:75340894:75341062:+.A.dn', '15:75320588:75320794:+@15:75336727:75336855:+@15:75340894:75341062:+.B.up_15:75320588:75320794:+@15:75336727:75336855:+@15:75340894:75341062:+.B.dn')	(0,0):233,(0,1):11,(1,0):13,(1,1):2	0:13,1:13	(0,0):162,(1,0):10	00:10:00	15	+	(75320588, 75320588)	(75341062, 75341062)
SE	MBNL3	X:131622879:131623061:-@X:131573463:131574342:-@X:131540256:131540420:-	0.37	0.2	0.64	0.87	0.57	0.99	-0.5	48.16	('X:131622879:131623061:-@X:131573463:131574342:-@X:131540256:131540420:-.A.dn_X:131622879:131623061:-@X:131573463:131574342:-@X:131540256:131540420:-.A.se_X:131622879:131623061:-@X:131573463:131574342:-@X:131540256:131540420:-.A.up', 'X:131622879:131623061:-@X:131573463:131574342:-@X:131540256:131540420:-.B.dn_X:131622879:131623061:-@X:131573463:131574342:-@X:131540256:131540420:-.B.up')	(0,0):144,(0,1):5,(1,0):42	0:42,1:5	(0,0):167,(1,0):44	00:44:00	X	-	(131540256, 131540256)	(131623061, 131623061)
SE	MEIOB	16:1921994:1922179:-@16:1918108:1918185:-@16:1911986:1912117:-	0.37	0.2	0.58	0.88	0.7	0.97	-0.51	16564.4	('16:1921994:1922179:-@16:1918108:1918185:-@16:1911986:1912117:-.A.dn_16:1921994:1922179:-@16:1918108:1918185:-@16:1911986:1912117:-.A.se_16:1921994:1922179:-@16:1918108:1918185:-@16:1911986:1912117:-.A.up', '16:1921994:1922179:-@16:1918108:1918185:-@16:1911986:1912117:-.B.dn_16:1921994:1922179:-@16:1918108:1918185:-@16:1911986:1912117:-.B.up')	(0,0):466,(0,1):9,(1,0):11	0:11,1:9	(0,0):419,(0,1):1,(1,0):26	0:26,1:1	16	-	(1911986, 1911986)	(1922179, 1922179)
SE	PBRM1	3:52643329:52643971:-@3:52637537:52637748:-@3:52623086:52623268:-	0.36	0.23	0.51	0.87	0.68	0.99	-0.51	885814	('3:52643329:52643971:-@3:52637537:52637748:-@3:52623086:52623268:-.A.dn_3:52643329:52643971:-@3:52637537:52637748:-@3:52623086:52623268:-.A.se_3:52643329:52643971:-@3:52637537:52637748:-@3:52623086:52623268:-.A.up', '3:52643329:52643971:-@3:52637537:52637748:-@3:52623086:52623268:-.B.dn_3:52643329:52643971:-@3:52637537:52637748:-@3:52623086:52623268:-.B.up')	(0,0):165,(0,1):6,(1,0):26,(1,1):145	0:93,1:84	(0,0):197,(1,0):58,(1,1):158	0:211,1:5	3	-	(52623086, 52623086)	(52643971, 52643971)
SE	FAM45A	10:120863611:120863709:+@10:120864276:120864534:+@10:120864823:120865007:+	0.34	0.17	0.6	0.86	0.61	1	-0.52	27.19	('10:120863611:120863709:+@10:120864276:120864534:+@10:120864823:120865007:+.A.up_10:120863611:120863709:+@10:120864276:120864534:+@10:120864823:120865007:+.A.se_10:120863611:120863709:+@10:120864276:120864534:+@10:120864823:120865007:+.A.dn', '10:120863611:120863709:+@10:120864276:120864534:+@10:120864823:120865007:+.B.up_10:120863611:120863709:+@10:120864276:120864534:+@10:120864823:120865007:+…	(0,0):19,(0,1):5,(1,0):19	0:19,1:5	(0,0):40,(1,0):30	00:30:00	10	+	(120863611, 120863611)	(120865007, 120865007)
SE	P2RX4	12:121647664:121648101:+@12:121654758:121654805:+@12:121654937:121655084:+	0.05	0	0.17	0.57	0.3	0.79	-0.52	70.74	('12:121647664:121648101:+@12:121654758:121654805:+@12:121654937:121655084:+.A.up_12:121647664:121648101:+@12:121654758:121654805:+@12:121654937:121655084:+.A.se_12:121647664:121648101:+@12:121654758:121654805:+@12:121654937:121655084:+.A.dn', '12:121647664:121648101:+@12:121654758:121654805:+@12:121654937:121655084:+.B.up_12:121647664:121648101:+@12:121654758:121654805:+@12:121654937:121655084:+…	(0,0):44,(0,1):15	0:0,1:15	(0,0):54,(0,1):4,(1,0):6,(1,1):1	0:7,1:4	12	+	(121647664, 121647664)	(121655084, 121655084)
SE	PPCDC	15:75320588:75320794:+@15:75335782:75335877:+@15:75340894:75341062:+	0.3	0.13	0.48	0.82	0.52	0.97	-0.52	149.06	('15:75320588:75320794:+@15:75335782:75335877:+@15:75340894:75341062:+.A.up_15:75320588:75320794:+@15:75335782:75335877:+@15:75340894:75341062:+.A.se_15:75320588:75320794:+@15:75335782:75335877:+@15:75340894:75341062:+.A.dn', '15:75320588:75320794:+@15:75335782:75335877:+@15:75340894:75341062:+.B.up_15:75320588:75320794:+@15:75335782:75335877:+@15:75340894:75341062:+.B.dn')	(0,0):237,(0,1):11,(1,0):9,(1,1):2	0:10,1:12	(0,0):163,(1,0):9	00:09:00	15	+	(75320588, 75320588)	(75341062, 75341062)
SE	PGAP2	11:3829766:3829881:+@11:3832480:3832654:+@11:3845113:3845365:+	0.39	0.25	0.53	0.92	0.77	0.99	-0.53	762.84	('11:3829766:3829881:+@11:3832480:3832654:+@11:3845113:3845365:+.A.up_11:3829766:3829881:+@11:3832480:3832654:+@11:3845113:3845365:+.A.se_11:3829766:3829881:+@11:3832480:3832654:+@11:3845113:3845365:+.A.dn', '11:3829766:3829881:+@11:3832480:3832654:+@11:3845113:3845365:+.B.up_11:3829766:3829881:+@11:3832480:3832654:+@11:3845113:3845365:+.B.dn')	(0,0):151,(0,1):12,(1,0):33,(1,1):11	0:38,1:18	(0,0):140,(1,0):37,(1,1):3	00:40:00	11	+	(3829766, 3829766)	(3845365, 3845365)
SE	HIPK3	11:33369398:33369559:+@11:33369712:33369774:+@11:33370068:33370364:+	0.06	0.01	0.16	0.63	0.34	0.94	-0.57	169942	('11:33369398:33369559:+@11:33369712:33369774:+@11:33370068:33370364:+.A.up_11:33369398:33369559:+@11:33369712:33369774:+@11:33370068:33370364:+.A.se_11:33369398:33369559:+@11:33369712:33369774:+@11:33370068:33370364:+.A.dn', '11:33369398:33369559:+@11:33369712:33369774:+@11:33370068:33370364:+.B.up_11:33369398:33369559:+@11:33369712:33369774:+@11:33370068:33370364:+.B.dn')	(0,0):47,(0,1):12,(1,1):2	0:0,1:14	(0,0):43,(0,1):3,(1,0):9,(1,1):3	0:9,1:6	11	+	(33369398, 33369398)	(33370364, 33370364)
SE	CLASP1	2:122204913:122205083:-@2:122203025:122203072:-@2:122187649:122187753:-	0.14	0.02	0.34	0.71	0.36	0.97	-0.57	18.27	('2:122204913:122205083:-@2:122203025:122203072:-@2:122187649:122187753:-.A.dn_2:122204913:122205083:-@2:122203025:122203072:-@2:122187649:122187753:-.A.se_2:122204913:122205083:-@2:122203025:122203072:-@2:122187649:122187753:-.A.up', '2:122204913:122205083:-@2:122203025:122203072:-@2:122187649:122187753:-.B.dn_2:122204913:122205083:-@2:122203025:122203072:-@2:122187649:122187753:-.B.up')	(0,0):33,(0,1):9,(1,0):2	0:2,1:9	(0,0):39,(0,1):1,(1,0):7	0:7,1:1	2	-	(122187649, 122187649)	(122205083, 122205083)
SE	ACIN1	14:23538685:23538826:-@14:23536523:23537880:-@14:23535175:23535217:-	0.11	0.05	0.25	0.69	0.34	0.96	-0.58	54.13	('14:23538685:23538826:-@14:23536523:23537880:-@14:23535175:23535217:-.A.dn_14:23538685:23538826:-@14:23536523:23537880:-@14:23535175:23535217:-.A.se_14:23538685:23538826:-@14:23536523:23537880:-@14:23535175:23535217:-.A.up', '14:23538685:23538826:-@14:23536523:23537880:-@14:23535175:23535217:-.B.dn_14:23538685:23538826:-@14:23536523:23537880:-@14:23535175:23535217:-.B.up')	(0,0):740,(0,1):5,(1,0):265	0:265,1:5	(0,0):809,(1,0):376	0.261111	14	-	(23535175, 23535175)	(23538826, 23538826)
SE	C19orf12	19:30206032:30206452:-@19:30199161:30199330:-@19:30189793:30193884:-	0.05	0	0.21	0.78	0.55	0.95	-0.73	6.68298e+09	('19:30206032:30206452:-@19:30199161:30199330:-@19:30189793:30193884:-.A.dn_19:30206032:30206452:-@19:30199161:30199330:-@19:30189793:30193884:-.A.se_19:30206032:30206452:-@19:30199161:30199330:-@19:30189793:30193884:-.A.up', '19:30206032:30206452:-@19:30199161:30199330:-@19:30189793:30193884:-.B.dn_19:30206032:30206452:-@19:30199161:30199330:-@19:30189793:30193884:-.B.up')	(0,0):126,(0,1):7,(1,1):343	0:51,1:299	(0,0):149,(0,1):1,(1,0):19,(1,1):365	0:313,1:72	19	-	(30189793, 30189793)	(30206452, 30206452)
SE	NIPA2	15:23034147:23034427:-@15:23033894:23034006:-@15:23033278:23033413:-	0.09	0.04	0.16	0.84	0.55	0.99	-0.75	1000000000000	('15:23034147:23034427:-@15:23033894:23034006:-@15:23033278:23033413:-.A.dn_15:23034147:23034427:-@15:23033894:23034006:-@15:23033278:23033413:-.A.se_15:23034147:23034427:-@15:23033894:23034006:-@15:23033278:23033413:-.A.up', '15:23034147:23034427:-@15:23033894:23034006:-@15:23033278:23033413:-.B.dn_15:23034147:23034427:-@15:23033894:23034006:-@15:23033278:23033413:-.B.up')	(0,0):210,(0,1):39,(1,0):9,(1,1):18	0:9,1:57	(0,0):222,(1,0):17,(1,1):20	00:37:00	15	-	(23033278, 23033278)	(23034427, 23034427)

## Sheet: Supplementary Table S5
Supplementary Table S5. List of significant AS events detected by MISO in K562 cells expressing SF3B1WT in comparison to control vector-transduced K562 cells.
AS type	gene name	event_name	K562_SF3B1_WT_posterior_mean	K562_SF3B1_WT_ci_low	K562_SF3B1_WT_ci_high	K562_SF3B1_K700E_posterior_mean	K562_SF3B1_K700E_ci_low	K562_SF3B1_K700E_ci_high	ΔPSI	bayes_factor	isoforms	K562_SF3B1_WT_counts	K562_SF3B1_WT_assigned_counts	K562_SF3B1_K700E_counts	K562_SF3B1_K700E_assigned_counts	chrom	strand	mRNA_starts	mRNA_ends
A3SS	RNF19B	1:33415170:33415375:-@1:33413964|33413967:33413823:-	0.73	0.44	0.99	0.21	0.06	0.41	0.52	10.87	('1:33415170:33415375:-@1:33413964|33413967:33413823:-.A.coreAndExt_1:33415170:33415375:-@1:33413964|33413967:33413823:-.A.up', '1:33415170:33415375:-@1:33413964|33413967:33413823:-.B.core_1:33415170:33415375:-@1:33413964|33413967:33413823:-.B.up')	(0,0):32,(0,1):2,(1,0):6	0:6,1:2	(0,0):29,(0,1):11,(1,0):2,(1,1):2	0:2,1:13	1	-	(33413823, 33413823)	(33415375, 33415375)
A3SS	GAS8	16:90094044:90094130:+@16:90097584|90097598:90097904:+	0.66	0.41	0.91	0.17	0.04	0.39	0.49	44.08	('16:90094044:90094130:+@16:90097584|90097598:90097904:+.B.up_16:90094044:90094130:+@16:90097584|90097598:90097904:+.B.core', '16:90094044:90094130:+@16:90097584|90097598:90097904:+.A.up_16:90094044:90094130:+@16:90097584|90097598:90097904:+.A.coreAndExt')	(0,0):80,(0,1):3,(1,0):8,(1,1):6	0:14,1:3	(0,0):92,(0,1):12,(1,0):2	0:2,1:12	16	+	(90094044, 90094044)	(90097904, 90097904)
A3SS	ZNF746	7:149174013:149174138:-@7:149172571|149172574:149169884:-	0.72	0.54	0.87	0.25	0.12	0.4	0.47	44362	('7:149174013:149174138:-@7:149172571|149172574:149169884:-.A.coreAndExt_7:149174013:149174138:-@7:149172571|149172574:149169884:-.A.up', '7:149174013:149174138:-@7:149172571|149172574:149169884:-.B.core_7:149174013:149174138:-@7:149172571|149172574:149169884:-.B.up')	(0,0):58,(0,1):7,(1,0):21,(1,1):623	0:496,1:155	(0,0):64,(0,1):22,(1,0):7,(1,1):889	0:222,1:696	7	-	(149169884, 149169884)	(149174138, 149174138)
A3SS	ZDHHC14	6:158074557:158074659:+@6:158093756|158093801:158094977:+	0.83	0.68	0.93	0.5	0.33	0.69	0.33	11.17	('6:158074557:158074659:+@6:158093756|158093801:158094977:+.B.up_6:158074557:158074659:+@6:158093756|158093801:158094977:+.B.core', '6:158074557:158074659:+@6:158093756|158093801:158094977:+.A.up_6:158074557:158074659:+@6:158093756|158093801:158094977:+.A.coreAndExt')	(0,0):160,(0,1):4,(1,0):29,(1,1):212	0:187,1:58	(0,0):166,(0,1):13,(1,0):18,(1,1):233	0:203,1:61	6	+	(158074557, 158074557)	(158094977, 158094977)
A3SS	R3HDM1	2:136402949:136403097:+@2:136409300|136409303:136409602:+	0.57	0.41	0.71	0.26	0.14	0.43	0.31	10.18	('2:136402949:136403097:+@2:136409300|136409303:136409602:+.B.up_2:136402949:136403097:+@2:136409300|136409303:136409602:+.B.core', '2:136402949:136403097:+@2:136409300|136409303:136409602:+.A.up_2:136402949:136403097:+@2:136409300|136409303:136409602:+.A.coreAndExt')	(0,0):88,(0,1):13,(1,0):18,(1,1):9	0:26,1:14	(0,0):89,(0,1):20,(1,0):7,(1,1):4	0:8,1:23	2	+	(136402949, 136402949)	(136409602, 136409602)
A3SS	MATR3	5:138658287:138658656:+@5:138660985|138661025:138661351:+	0.87	0.74	0.95	0.57	0.44	0.69	0.3	16.35	('5:138658287:138658656:+@5:138660985|138661025:138661351:+.B.up_5:138658287:138658656:+@5:138660985|138661025:138661351:+.B.core', '5:138658287:138658656:+@5:138660985|138661025:138661351:+.A.up_5:138658287:138658656:+@5:138660985|138661025:138661351:+.A.coreAndExt')	(0,0):1078,(0,1):2,(1,0):42,(1,1):243	0:244,1:43	(0,0):1297,(0,1):14,(1,0):46,(1,1):261	0:183,1:138	5	+	(138658287, 138658287)	(138661351, 138661351)
A3SS	CHTOP	1:153610771:153610924:+@1:153614719|153614722:153614905:+	0.65	0.54	0.75	0.41	0.31	0.52	0.24	16.47	('1:153610771:153610924:+@1:153614719|153614722:153614905:+.B.up_1:153610771:153610924:+@1:153614719|153614722:153614905:+.B.core', '1:153610771:153610924:+@1:153614719|153614722:153614905:+.A.up_1:153610771:153610924:+@1:153614719|153614722:153614905:+.A.coreAndExt')	(0,0):613,(0,1):30,(1,0):58,(1,1):6	0:62,1:32	(0,0):658,(0,1):48,(1,0):33,(1,1):1	0:33,1:49	1	+	(153610771, 153610771)	(153614905, 153614905)
A3SS	TSC22D4	7:100076417:100076902:-@7:100075085|100075827:100074900:-	0.95	0.85	1	0.74	0.66	0.83	0.21	144.39	('7:100076417:100076902:-@7:100075085|100075827:100074900:-.A.coreAndExt_7:100076417:100076902:-@7:100075085|100075827:100074900:-.A.up', '7:100076417:100076902:-@7:100075085|100075827:100074900:-.B.core_7:100076417:100076902:-@7:100075085|100075827:100074900:-.B.up')	(0,0):403,(1,0):611,(1,1):323	0:898,1:36	(0,0):528,(0,1):1,(1,0):731,(1,1):457	0:1064,1:125	7	-	(100074900, 100074900)	(100076902, 100076902)
A3SS	HIF1A	14:62162119:62162557:+@14:62187097|62187100:62187290:+	0.2	0.1	0.32	0.46	0.35	0.58	-0.26	18.63	('14:62162119:62162557:+@14:62187097|62187100:62187290:+.B.up_14:62162119:62162557:+@14:62187097|62187100:62187290:+.B.core', '14:62162119:62162557:+@14:62187097|62187100:62187290:+.A.up_14:62162119:62162557:+@14:62187097|62187100:62187290:+.A.coreAndExt')	(0,0):60,(0,1):36,(1,0):8,(1,1):21	0:15,1:50	(0,0):77,(0,1):33,(1,0):29,(1,1):29	0:39,1:52	14	+	(62162119, 62162119)	(62187290, 62187290)
A3SS	RP11-1212A22.1	16:18444445:18444628:-@16:18443973|18444010:18443790:-	0.63	0.5	0.75	0.89	0.76	0.98	-0.26	19.73	('16:18444445:18444628:-@16:18443973|18444010:18443790:-.A.coreAndExt_16:18444445:18444628:-@16:18443973|18444010:18443790:-.A.up', '16:18444445:18444628:-@16:18443973|18444010:18443790:-.B.core_16:18444445:18444628:-@16:18443973|18444010:18443790:-.B.up')	(0,0):142,(0,1):16,(1,0):37,(1,1):3	0:39,1:17	(0,0):237,(0,1):3,(1,0):42,(1,1):1	0:43,1:3	16	-	(18443790, 18443790)	(18444628, 18444628)
A3SS	EXO1	1:242030132:242030357:+@1:242035334|242035337:242035580:+	0.5	0.4	0.61	0.78	0.69	0.85	-0.28	6609.68	('1:242030132:242030357:+@1:242035334|242035337:242035580:+.B.up_1:242030132:242030357:+@1:242035334|242035337:242035580:+.B.core', '1:242030132:242030357:+@1:242035334|242035337:242035580:+.A.up_1:242030132:242030357:+@1:242035334|242035337:242035580:+.A.coreAndExt')	(0,0):179,(0,1):43,(1,0):44,(1,1):28	0:52,1:63	(0,0):188,(0,1):24,(1,0):88,(1,1):23	0:109,1:26	1	+	(242030132, 242030132)	(242035580, 242035580)
A3SS	DHDDS	1:26786528:26786635:+@1:26795383|26795386:26797795:+	0.07	0.01	0.2	0.38	0.2	0.59	-0.31	10.53	('1:26786528:26786635:+@1:26795383|26795386:26797795:+.B.up_1:26786528:26786635:+@1:26795383|26795386:26797795:+.B.core', '1:26786528:26786635:+@1:26795383|26795386:26797795:+.A.up_1:26786528:26786635:+@1:26795383|26795386:26797795:+.A.coreAndExt')	(0,0):100,(0,1):17,(1,1):389	0:80,1:326	(0,0):124,(0,1):10,(1,0):6,(1,1):448	0:231,1:233	1	+	(26786528, 26786528)	(26797795, 26797795)
A3SS	HSD3B7	16:30996519:30996618:+@16:30996781|30996974:30997145:+	0.12	0.05	0.22	0.51	0.29	0.84	-0.39	28.55	('16:30996519:30996618:+@16:30996781|30996974:30997145:+.B.up_16:30996519:30996618:+@16:30996781|30996974:30997145:+.B.core', '16:30996519:30996618:+@16:30996781|30996974:30997145:+.A.up_16:30996519:30996618:+@16:30996781|30996974:30997145:+.A.coreAndExt')	(0,0):143,(0,1):12,(1,0):9,(1,1):1	0:9,1:13	(0,0):155,(0,1):4,(1,0):27,(1,1):1	0:28,1:4	16	+	(30996519, 30996519)	(30997145, 30997145)
A3SS	HSD3B7	16:30996519:30996618:+@16:30996846|30996974:30997145:+	0.1	0.03	0.22	0.49	0.26	0.76	-0.39	16.21	('16:30996519:30996618:+@16:30996846|30996974:30997145:+.B.up_16:30996519:30996618:+@16:30996846|30996974:30997145:+.B.core', '16:30996519:30996618:+@16:30996846|30996974:30997145:+.A.up_16:30996519:30996618:+@16:30996846|30996974:30997145:+.A.coreAndExt')	(0,0):148,(0,1):12,(1,0):4,(1,1):1	0:4,1:13	(0,0):164,(0,1):4,(1,0):18,(1,1):1	0:18,1:5	16	+	(30996519, 30996519)	(30997145, 30997145)
A3SS	STUB1	16:730115:730684:+@16:731063|731209:731350:+	0.33	0.23	0.45	0.72	0.61	0.83	-0.39	21549.9	('16:730115:730684:+@16:731063|731209:731350:+.B.up_16:730115:730684:+@16:731063|731209:731350:+.B.core', '16:730115:730684:+@16:731063|731209:731350:+.A.up_16:730115:730684:+@16:731063|731209:731350:+.A.coreAndExt')	(0,0):969,(0,1):24,(1,0):33,(1,1):153	0:86,1:124	(0,0):1123,(0,1):11,(1,0):85,(1,1):165	0:199,1:62	16	+	(730115, 730115)	(731350, 731350)
A3SS	TBC1D7	6:13328528:13328763:-@6:13327138|13327195:13327019:-	0.06	0.01	0.15	0.45	0.3	0.61	-0.39	8.98796e+07	('6:13328528:13328763:-@6:13327138|13327195:13327019:-.A.coreAndExt_6:13328528:13328763:-@6:13327138|13327195:13327019:-.A.up', '6:13328528:13328763:-@6:13327138|13327195:13327019:-.B.core_6:13328528:13328763:-@6:13327138|13327195:13327019:-.B.up')	(0,0):174,(0,1):27,(1,0):2,(1,1):9	0:2,1:36	(0,0):173,(0,1):13,(1,0):18,(1,1):9	0:21,1:19	6	-	(13327019, 13327019)	(13328763, 13328763)
A3SS	B4GALT3	1:161147213:161147758:-@1:161146369|161146896:161146224:-	0.32	0.18	0.48	0.78	0.5	0.98	-0.46	30.22	('1:161147213:161147758:-@1:161146369|161146896:161146224:-.A.coreAndExt_1:161147213:161147758:-@1:161146369|161146896:161146224:-.A.up', '1:161147213:161147758:-@1:161146369|161146896:161146224:-.B.core_1:161147213:161147758:-@1:161146369|161146896:161146224:-.B.up')	(0,0):192,(0,1):13,(1,0):14,(1,1):2	0:15,1:14	(0,0):214,(1,0):14,(1,1):4	00:18:00	1	-	(161146224, 161146224)	(161147758, 161147758)
A3SS	C1orf109	1:38155674:38156181:-@1:38155555|38155558:38155278:-	0.35	0.17	0.59	0.92	0.77	1	-0.57	30089	('1:38155674:38156181:-@1:38155555|38155558:38155278:-.A.coreAndExt_1:38155674:38156181:-@1:38155555|38155558:38155278:-.A.up', '1:38155674:38156181:-@1:38155555|38155558:38155278:-.B.core_1:38155674:38156181:-@1:38155555|38155558:38155278:-.B.up')	(0,0):157,(0,1):11,(1,0):6,(1,1):122	0:31,1:108	(0,0):202,(0,1):1,(1,0):21,(1,1):116	0:135,1:3	1	-	(38155278, 38155278)	(38156181, 38156181)
A3SS	MED24	17:38210614:38210889:-@17:38209910|38210021:38209722:-	0.27	0.12	0.52	0.86	0.62	1	-0.59	339.46	('17:38210614:38210889:-@17:38209910|38210021:38209722:-.A.coreAndExt_17:38210614:38210889:-@17:38209910|38210021:38209722:-.A.up', '17:38210614:38210889:-@17:38209910|38210021:38209722:-.B.core_17:38210614:38210889:-@17:38209910|38210021:38209722:-.B.up')	(0,0):121,(0,1):6,(1,0):4,(1,1):4	0:4,1:10	(0,0):148,(1,0):10	00:10:00	17	-	(38209722, 38209722)	(38210889, 38210889)
A3SS	ZNF587B	19:58361181:58361439:+@19:58367472|58367475:58367601:+	0.22	0.09	0.42	0.91	0.73	0.99	-0.69	1000000000000	('19:58361181:58361439:+@19:58367472|58367475:58367601:+.B.up_19:58361181:58361439:+@19:58367472|58367475:58367601:+.B.core', '19:58361181:58361439:+@19:58367472|58367475:58367601:+.A.up_19:58361181:58361439:+@19:58367472|58367475:58367601:+.A.coreAndExt')	(0,0):57,(0,1):20,(1,0):5,(1,1):1	0:5,1:21	(0,0):48,(1,0):13,(1,1):5	0:15,1:3	19	+	(58361181, 58361181)	(58367601, 58367601)
A5SS	LINS	15:101142389:101142322|101142326:-@15:101120649:101121150:-	0.7	0.5	0.88	0.04	0	0.13	0.66	1000000000000	('15:101142389:101142322|101142326:-@15:101120649:101121150:-.A.dn_15:101142389:101142322|101142326:-@15:101120649:101121150:-.A.coreAndExt', '15:101142389:101142322|101142326:-@15:101120649:101121150:-.B.dn_15:101142389:101142322|101142326:-@15:101120649:101121150:-.B.core')	(0,0):33,(0,1):5,(1,0):15,(1,1):27	0:37,1:10	(0,0):29,(0,1):28,(1,1):32	0:3,1:57	15	-	(101120649, 101120649)	(101142389, 101142389)
A5SS	CHST12	7:2443195:2443280|2443294:+@7:2472198:2474216:+	0.85	0.67	0.98	0.26	0.12	0.44	0.59	1.54259e+11	('7:2443195:2443280|2443294:+@7:2472198:2474216:+.A.coreAndExt_7:2443195:2443280|2443294:+@7:2472198:2474216:+.A.dn', '7:2443195:2443280|2443294:+@7:2472198:2474216:+.B.core_7:2443195:2443280|2443294:+@7:2472198:2474216:+.B.dn')	(0,0):26,(0,1):1,(1,0):12,(1,1):199	0:161,1:51	(0,0):20,(0,1):15,(1,0):6,(1,1):272	0:91,1:202	7	+	(2443195, 2443195)	(2474216, 2474216)
A5SS	CPSF7	11:61189080:61187942|61188862:-@11:61187421:61187566:-	0.67	0.31	0.98	0.14	0.07	0.27	0.53	65.22	('11:61189080:61187942|61188862:-@11:61187421:61187566:-.A.dn_11:61189080:61187942|61188862:-@11:61187421:61187566:-.A.coreAndExt', '11:61189080:61187942|61188862:-@11:61187421:61187566:-.B.dn_11:61189080:61187942|61188862:-@11:61187421:61187566:-.B.core')	(0,0):399,(1,0):29,(1,1):4	0:32,1:1	(0,0):431,(0,1):4,(1,0):24,(1,1):9	0:25,1:12	11	-	(61187421, 61187421)	(61189080, 61189080)
A5SS	NAGPA	16:5083729:5083274|5083342:-@16:5081746:5081885:-	0.93	0.77	0.99	0.52	0.31	0.76	0.41	14.43	('16:5083729:5083274|5083342:-@16:5081746:5081885:-.A.dn_16:5083729:5083274|5083342:-@16:5081746:5081885:-.A.coreAndExt', '16:5083729:5083274|5083342:-@16:5081746:5081885:-.B.dn_16:5083729:5083274|5083342:-@16:5081746:5081885:-.B.core')	(0,0):38,(1,0):24,(1,1):19	0:42,1:1	(0,0):69,(0,1):7,(1,0):12,(1,1):11	0:18,1:12	16	-	(5081746, 5081746)	(5083729, 5083729)
A5SS	NUF2	1:163291723:163291856|163292002:+@1:163295822:163295964:+	0.95	0.8	1	0.59	0.38	0.78	0.36	22.89	('1:163291723:163291856|163292002:+@1:163295822:163295964:+.A.coreAndExt_1:163291723:163291856|163292002:+@1:163295822:163295964:+.A.dn', '1:163291723:163291856|163292002:+@1:163295822:163295964:+.B.core_1:163291723:163291856|163292002:+@1:163295822:163295964:+.B.dn')	(0,0):71,(1,0):72	0.05	(0,0):107,(0,1):7,(1,0):42	0:42,1:7	1	+	(163291723, 163291723)	(163295964, 163295964)
A5SS	FAM185A	7:102389399:102389864|102390105:+@7:102392139:102392248:+	0.82	0.61	0.98	0.47	0.34	0.6	0.35	10.78	('7:102389399:102389864|102390105:+@7:102392139:102392248:+.A.coreAndExt_7:102389399:102389864|102390105:+@7:102392139:102392248:+.A.dn', '7:102389399:102389864|102390105:+@7:102392139:102392248:+.B.core_7:102389399:102389864|102390105:+@7:102392139:102392248:+.B.dn')	(0,0):32,(1,0):37,(1,1):41	0:74,1:4	(0,0):26,(0,1):14,(1,0):49,(1,1):58	0:75,1:46	7	+	(102389399, 102389399)	(102392248, 102392248)
A5SS	XAGE1C	X:52513409:52513550|52513566:+@X:52514078:52514204:+	0.41	0.19	0.64	0.06	0	0.22	0.35	18.45	('X:52513409:52513550|52513566:+@X:52514078:52514204:+.A.coreAndExt_X:52513409:52513550|52513566:+@X:52514078:52514204:+.A.dn', 'X:52513409:52513550|52513566:+@X:52514078:52514204:+.B.core_X:52513409:52513550|52513566:+@X:52514078:52514204:+.B.dn')	(0,0):139,(0,1):9,(1,0):7	0:7,1:9	(0,0):50,(0,1):13	0:0,1:13	X	+	(52513409, 52513409)	(52514204, 52514204)
A5SS	GTF3C1	16:27476157:27475641|27475716:-@16:27474862:27474913:-	0.39	0.25	0.56	0.12	0.06	0.2	0.27	92.55	('16:27476157:27475641|27475716:-@16:27474862:27474913:-.A.dn_16:27476157:27475641|27475716:-@16:27474862:27474913:-.A.coreAndExt', '16:27476157:27475641|27475716:-@16:27474862:27474913:-.B.dn_16:27476157:27475641|27475716:-@16:27474862:27474913:-.B.core')	(0,0):116,(0,1):14,(1,0):20,(1,1):59	0:43,1:50	(0,0):168,(0,1):22,(1,0):8,(1,1):85	0:20,1:95	16	-	(27474862, 27474862)	(27476157, 27476157)
A5SS	GSTCD	4:106638750:106638935|106639196:+@4:106640217:106640684:+	0.95	0.83	1	0.69	0.52	0.83	0.26	22.64	('4:106638750:106638935|106639196:+@4:106640217:106640684:+.A.coreAndExt_4:106638750:106638935|106639196:+@4:106640217:106640684:+.A.dn', '4:106638750:106638935|106639196:+@4:106640217:106640684:+.B.core_4:106638750:106638935|106639196:+@4:106640217:106640684:+.B.dn')	(0,0):39,(1,0):47,(1,1):19	0.0458333	(0,0):40,(0,1):7,(1,0):49,(1,1):36	0:73,1:19	4	+	(106638750, 106638750)	(106640684, 106640684)
A5SS	FGD5-AS1	3:14989012:14988594|14988621:-@3:14984286:14987661:-	0.82	0.75	0.88	0.61	0.53	0.69	0.21	4521.97	('3:14989012:14988594|14988621:-@3:14984286:14987661:-.A.dn_3:14989012:14988594|14988621:-@3:14984286:14987661:-.A.coreAndExt', '3:14989012:14988594|14988621:-@3:14984286:14987661:-.B.dn_3:14989012:14988594|14988621:-@3:14984286:14987661:-.B.core')	(0,0):426,(0,1):24,(1,0):123,(1,1):1979	0:1860,1:266	(0,0):561,(0,1):52,(1,0):101,(1,1):2383	0:1772,1:764	3	-	(14984286, 14984286)	(14989012, 14989012)
A5SS	TRAPPC4	11:118889476:118889680|118890027:+@11:118892470:118892596:+	0.02	0	0.06	0.26	0.13	0.48	-0.24	230.74	('11:118889476:118889680|118890027:+@11:118892470:118892596:+.A.coreAndExt_11:118889476:118889680|118890027:+@11:118892470:118892596:+.A.dn', '11:118889476:118889680|118890027:+@11:118892470:118892596:+.B.core_11:118889476:118889680|118890027:+@11:118892470:118892596:+.B.dn')	(0,0):975,(0,1):2,(1,0):3,(1,1):24	0:3,1:26	(0,0):1015,(0,1):3,(1,0):20,(1,1):10	0:21,1:12	11	+	(118889476, 118889476)	(118892596, 118892596)
A5SS	PRNP	20:4666797:4667154|4667158:+@20:4679857:4682234:+	0.72	0.57	0.85	0.97	0.9	1	-0.25	136.22	('20:4666797:4667154|4667158:+@20:4679857:4682234:+.A.coreAndExt_20:4666797:4667154|4667158:+@20:4679857:4682234:+.A.dn', '20:4666797:4667154|4667158:+@20:4679857:4682234:+.B.core_20:4666797:4667154|4667158:+@20:4679857:4682234:+.B.dn')	(0,0):31,(0,1):8,(1,0):24,(1,1):406	0:288,1:150	(0,0):44,(1,0):43,(1,1):469	0:503,1:9	20	+	(4666797, 4666797)	(4682234, 4682234)
A5SS	HM13	20:30155881:30156027|30156083:+@20:30156923:30157370:+	0.11	0.04	0.23	0.38	0.25	0.53	-0.27	40.6	('20:30155881:30156027|30156083:+@20:30156923:30157370:+.A.coreAndExt_20:30155881:30156027|30156083:+@20:30156923:30157370:+.A.dn', '20:30155881:30156027|30156083:+@20:30156923:30157370:+.B.core_20:30155881:30156027|30156083:+@20:30156923:30157370:+.B.dn')	(0,0):214,(0,1):3,(1,0):4,(1,1):225	0:21,1:211	(0,0):250,(0,1):7,(1,0):28,(1,1):305	0:103,1:237	20	+	(30155881, 30155881)	(30157370, 30157370)
A5SS	IARS	9:95056038:95055723|95055893:-@9:95051583:95051708:-	0.6	0.46	0.76	0.88	0.73	0.97	-0.28	12.33	('9:95056038:95055723|95055893:-@9:95051583:95051708:-.A.dn_9:95056038:95055723|95055893:-@9:95051583:95051708:-.A.coreAndExt', '9:95056038:95055723|95055893:-@9:95051583:95051708:-.B.dn_9:95056038:95055723|95055893:-@9:95051583:95051708:-.B.core')	(0,0):369,(0,1):10,(1,0):83	0:83,1:10	(0,0):420,(0,1):2,(1,0):110	0:110,1:2	9	-	(95051583, 95051583)	(95056038, 95056038)
A5SS	SURF2	9:136223790:136223944|136224110:+@9:136224587:136224690:+	0.05	0.02	0.11	0.34	0.17	0.57	-0.29	38.71	('9:136223790:136223944|136224110:+@9:136224587:136224690:+.A.coreAndExt_9:136223790:136223944|136224110:+@9:136224587:136224690:+.A.dn', '9:136223790:136223944|136224110:+@9:136224587:136224690:+.B.core_9:136223790:136223944|136224110:+@9:136224587:136224690:+.B.dn')	(0,0):269,(0,1):20,(1,0):5	0:5,1:20	(0,0):265,(0,1):3,(1,0):8	0:8,1:3	9	+	(136223790, 136223790)	(136224690, 136224690)
A5SS	CSAG2	X:151927734:151928149|151928200:+@X:151928359:151928738:+	0.68	0.52	0.82	0.97	0.91	1	-0.29	229.14	('X:151927734:151928149|151928200:+@X:151928359:151928738:+.A.coreAndExt_X:151927734:151928149|151928200:+@X:151928359:151928738:+.A.dn', 'X:151927734:151928149|151928200:+@X:151928359:151928738:+.B.core_X:151927734:151928149|151928200:+@X:151928359:151928738:+.B.dn')	(0,0):59,(0,1):9,(1,0):24,(1,1):32	0:39,1:26	(0,0):48,(1,0):58,(1,1):49	0.0743056	X	+	(151927734, 151927734)	(151928738, 151928738)
A5SS	THTPA	14:24025198:24025552|24026248:+@14:24027904:24028790:+	0.35	0.22	0.52	0.69	0.51	0.86	-0.34	13.96	('14:24025198:24025552|24026248:+@14:24027904:24028790:+.A.coreAndExt_14:24025198:24025552|24026248:+@14:24027904:24028790:+.A.dn', '14:24025198:24025552|24026248:+@14:24027904:24028790:+.B.core_14:24025198:24025552|24026248:+@14:24027904:24028790:+.B.dn')	(0,0):35,(0,1):10,(1,0):24,(1,1):57	0:46,1:45	(0,0):35,(0,1):3,(1,0):42,(1,1):61	0:89,1:17	14	+	(24025198, 24025198)	(24028790, 24028790)
A5SS	ZCCHC9	5:80597402:80597489|80597517:+@5:80600560:80600960:+	0.57	0.39	0.75	0.91	0.75	0.99	-0.34	24.49	('5:80597402:80597489|80597517:+@5:80600560:80600960:+.A.coreAndExt_5:80597402:80597489|80597517:+@5:80600560:80600960:+.A.dn', '5:80597402:80597489|80597517:+@5:80600560:80600960:+.B.core_5:80597402:80597489|80597517:+@5:80600560:80600960:+.B.dn')	(0,0):136,(0,1):8,(1,0):18,(1,1):68	0:54,1:40	(0,0):149,(1,0):24,(1,1):58	0:78,1:4	5	+	(80597402, 80597402)	(80600960, 80600960)
A5SS	CDKN2AIP	4:184366688:184366787|184366818:+@4:184367241:184369049:+	0.44	0.23	0.67	0.8	0.57	0.94	-0.36	12.98	('4:184366688:184366787|184366818:+@4:184367241:184369049:+.A.coreAndExt_4:184366688:184366787|184366818:+@4:184367241:184369049:+.A.dn', '4:184366688:184366787|184366818:+@4:184367241:184369049:+.B.core_4:184366688:184366787|184366818:+@4:184367241:184369049:+.B.dn')	(0,0):53,(0,1):6,(1,0):7,(1,1):269	0:158,1:124	(0,0):75,(0,1):2,(1,0):18,(1,1):317	0:321,1:16	4	+	(184366688, 184366688)	(184369049, 184369049)
A5SS	USP49	6:41766667:41766462|41766613:-@6:41762107:41764461:-	0.11	0.01	0.31	0.51	0.29	0.74	-0.4	12.26	('6:41766667:41766462|41766613:-@6:41762107:41764461:-.A.dn_6:41766667:41766462|41766613:-@6:41762107:41764461:-.A.coreAndExt', '6:41766667:41766462|41766613:-@6:41762107:41764461:-.B.dn_6:41766667:41766462|41766613:-@6:41762107:41764461:-.B.core')	(0,0):41,(0,1):2,(1,1):126	0:27,1:101	(0,0):54,(0,1):4,(1,0):9,(1,1):147	0:65,1:95	6	-	(41762107, 41762107)	(41766667, 41766667)
A5SS	MRRF	9:125027741:125027824|125028059:+@9:125033143:125033354:+	0.08	0.02	0.19	0.49	0.23	0.8	-0.41	27.07	('9:125027741:125027824|125028059:+@9:125033143:125033354:+.A.coreAndExt_9:125027741:125027824|125028059:+@9:125033143:125033354:+.A.dn', '9:125027741:125027824|125028059:+@9:125033143:125033354:+.B.core_9:125027741:125027824|125028059:+@9:125033143:125033354:+.B.dn')	(0,0):369,(0,1):4,(1,0):6,(1,1):12	0:6,1:16	(0,0):422,(0,1):2,(1,0):16,(1,1):2	0:18,1:2	9	+	(125027741, 125027741)	(125033354, 125033354)
A5SS	ALG13	X:110924420:110924527|110924652:+@X:110925360:110925522:+	0.19	0.11	0.3	0.65	0.39	0.88	-0.46	35.11	('X:110924420:110924527|110924652:+@X:110925360:110925522:+.A.coreAndExt_X:110924420:110924527|110924652:+@X:110925360:110925522:+.A.dn', 'X:110924420:110924527|110924652:+@X:110925360:110925522:+.B.core_X:110924420:110924527|110924652:+@X:110925360:110925522:+.B.dn')	(0,0):100,(0,1):20,(1,0):18	0:18,1:20	(0,0):98,(0,1):3,(1,0):20	0:20,1:3	X	+	(110924420, 110924420)	(110925522, 110925522)
A5SS	RECQL4	8:145737450:145737285|145737294:-@8:145737064:145737172:-	0.25	0.04	0.57	0.75	0.58	0.9	-0.5	21.64	('8:145737450:145737285|145737294:-@8:145737064:145737172:-.A.dn_8:145737450:145737285|145737294:-@8:145737064:145737172:-.A.coreAndExt', '8:145737450:145737285|145737294:-@8:145737064:145737172:-.B.dn_8:145737450:145737285|145737294:-@8:145737064:145737172:-.B.core')	(0,0):328,(0,1):5,(1,0):2	0:2,1:5	(0,0):354,(0,1):5,(1,0):18	0:18,1:5	8	-	(145737064, 145737064)	(145737450, 145737450)
A5SS	NDUFV2	18:9102628:9102795|9103431:+@18:9117836:9117901:+	0.02	0.01	0.05	0.62	0.17	0.97	-0.6	13.22	('18:9102628:9102795|9103431:+@18:9117836:9117901:+.A.coreAndExt_18:9102628:9102795|9103431:+@18:9117836:9117901:+.A.dn', '18:9102628:9102795|9103431:+@18:9117836:9117901:+.B.core_18:9102628:9102795|9103431:+@18:9117836:9117901:+.B.dn')	(0,0):647,(0,1):10,(1,0):8	0:8,1:10	(0,0):655,(1,0):4	00:04:00	18	+	(9102628, 9102628)	(9117901, 9117901)
MXE	EBPL	13:50265390:50265623:-@13:50243913:50243982:-@13:50237193:50237313:-@13:50234810:50235344:-	0.96	0.87	1	0.46	0.37	0.54	0.5	1000000000000	('13:50265390:50265623:-@13:50243913:50243982:-@13:50237193:50237313:-@13:50234810:50235344:-.B.dn_13:50265390:50265623:-@13:50243913:50243982:-@13:50237193:50237313:-@13:50234810:50235344:-.B.mxe2_13:50265390:50265623:-@13:50243913:50243982:-@13:50237193:50237313:-@13:50234810:50235344:-.B.up', '13:50265390:50265623:-@13:50243913:50243982:-@13:50237193:50237313:-@13:50234810:50235344:-.A.dn_13:5…	(0,0):209,(1,0):50,(1,1):115	0.114583	(0,0):310,(0,1):66,(1,0):66,(1,1):97	0:108,1:121	13	-	(50234810, 50234810)	(50265623, 50265623)
MXE	MPDU1	17:7489264:7489396:+@17:7490010:7490095:+@17:7490217:7490335:+@17:7490479:7490589:+	0.82	0.59	0.96	0.33	0.13	0.59	0.49	12.79	('17:7489264:7489396:+@17:7490010:7490095:+@17:7490217:7490335:+@17:7490479:7490589:+.B.up_17:7489264:7489396:+@17:7490010:7490095:+@17:7490217:7490335:+@17:7490479:7490589:+.B.mxe2_17:7489264:7489396:+@17:7490010:7490095:+@17:7490217:7490335:+@17:7490479:7490589:+.B.dn', '17:7489264:7489396:+@17:7490010:7490095:+@17:7490217:7490335:+@17:7490479:7490589:+.A.up_17:7489264:7489396:+@17:7490010:7490…	(0,0):514,(0,1):1,(1,0):13	0:13,1:1	(0,0):519,(0,1):5,(1,0):3	0:3,1:5	17	+	(7489264, 7489264)	(7490589, 7490589)
MXE	ANLN	7:36450668:36450775:+@7:36455367:36455493:+@7:36456689:36456799:+@7:36458853:36459088:+	0.76	0.56	0.92	0.37	0.2	0.56	0.39	17.87	('7:36450668:36450775:+@7:36455367:36455493:+@7:36456689:36456799:+@7:36458853:36459088:+.A.up_7:36450668:36450775:+@7:36455367:36455493:+@7:36456689:36456799:+@7:36458853:36459088:+.A.mxe1_7:36450668:36450775:+@7:36455367:36455493:+@7:36456689:36456799:+@7:36458853:36459088:+.A.dn', '7:36450668:36450775:+@7:36455367:36455493:+@7:36456689:36456799:+@7:36458853:36459088:+.B.up_7:36450668:36450775:…	(0,0):148,(0,1):4,(1,0):16	0:16,1:4	(0,0):153,(0,1):16,(1,0):10,(1,1):2	0:10,1:18	7	+	(36450668, 36450668)	(36459088, 36459088)
MXE	AASDH	4:57253528:57253638:-@4:57250236:57250507:-@4:57248643:57248763:-@4:57244314:57244630:-	0.71	0.51	0.88	0.32	0.19	0.46	0.39	37.63	('4:57253528:57253638:-@4:57250236:57250507:-@4:57248643:57248763:-@4:57244314:57244630:-.A.dn_4:57253528:57253638:-@4:57250236:57250507:-@4:57248643:57248763:-@4:57244314:57244630:-.A.mxe1_4:57253528:57253638:-@4:57250236:57250507:-@4:57248643:57248763:-@4:57244314:57244630:-.A.up', '4:57253528:57253638:-@4:57250236:57250507:-@4:57248643:57248763:-@4:57244314:57244630:-.B.dn_4:57253528:57253638:…	(0,0):44,(0,1):3,(1,0):16,(1,1):3	0:19,1:3	(0,0):48,(0,1):18,(1,0):14,(1,1):3	0:17,1:18	4	-	(57244314, 57244314)	(57253638, 57253638)
MXE	TSPAN4	11:842824:842915:+@11:847201:847300:+@11:850288:850367:+@11:862550:862741:+	0.4	0.19	0.63	0.05	0	0.14	0.35	16.26	('11:842824:842915:+@11:847201:847300:+@11:850288:850367:+@11:862550:862741:+.A.up_11:842824:842915:+@11:847201:847300:+@11:850288:850367:+@11:862550:862741:+.A.mxe1_11:842824:842915:+@11:847201:847300:+@11:850288:850367:+@11:862550:862741:+.A.dn', '11:842824:842915:+@11:847201:847300:+@11:850288:850367:+@11:862550:862741:+.B.up_11:842824:842915:+@11:847201:847300:+@11:850288:850367:+@11:862550:8…	(0,0):282,(0,1):6,(1,0):5	0:5,1:6	(0,0):415,(0,1):14	0:0,1:14	11	+	(842824, 842824)	(862741, 862741)
MXE	AASDH	4:57250236:57250507:-@4:57248643:57248763:-@4:57244314:57244630:-@4:57237617:57237809:-	0.81	0.65	0.94	0.46	0.3	0.63	0.35	14.72	('4:57250236:57250507:-@4:57248643:57248763:-@4:57244314:57244630:-@4:57237617:57237809:-.B.dn_4:57250236:57250507:-@4:57248643:57248763:-@4:57244314:57244630:-@4:57237617:57237809:-.B.mxe2_4:57250236:57250507:-@4:57248643:57248763:-@4:57244314:57244630:-@4:57237617:57237809:-.B.up', '4:57250236:57250507:-@4:57248643:57248763:-@4:57244314:57244630:-@4:57237617:57237809:-.A.dn_4:57250236:57250507:…	(0,0):48,(0,1):2,(1,0):23,(1,1):1	0:24,1:2	(0,0):62,(0,1):10,(1,0):16,(1,1):2	0:18,1:10	4	-	(57237617, 57237617)	(57250507, 57250507)
MXE	KIAA1324L	7:86688641:86689014:-@7:86594220:86594340:-@7:86577043:86577238:-@7:86574215:86574362:-	0.58	0.4	0.77	0.24	0.14	0.37	0.34	25.71	('7:86688641:86689014:-@7:86594220:86594340:-@7:86577043:86577238:-@7:86574215:86574362:-.B.dn_7:86688641:86689014:-@7:86594220:86594340:-@7:86577043:86577238:-@7:86574215:86574362:-.B.mxe2_7:86688641:86689014:-@7:86594220:86594340:-@7:86577043:86577238:-@7:86574215:86574362:-.B.up', '7:86688641:86689014:-@7:86594220:86594340:-@7:86577043:86577238:-@7:86574215:86574362:-.A.dn_7:86688641:86689014:…	(0,0):119,(0,1):10,(1,0):20,(1,1):33	0:41,1:22	(0,0):158,(0,1):22,(1,0):9,(1,1):17	0:15,1:33	7	-	(86574215, 86574215)	(86689014, 86689014)
MXE	CNOT8	5:154238199:154238328:+@5:154244752:154244945:+@5:154250221:154250382:+@5:154251290:154251434:+	0.41	0.24	0.61	0.09	0.02	0.22	0.32	29.34	('5:154238199:154238328:+@5:154244752:154244945:+@5:154250221:154250382:+@5:154251290:154251434:+.A.up_5:154238199:154238328:+@5:154244752:154244945:+@5:154250221:154250382:+@5:154251290:154251434:+.A.mxe1_5:154238199:154238328:+@5:154244752:154244945:+@5:154250221:154250382:+@5:154251290:154251434:+.A.dn', '5:154238199:154238328:+@5:154244752:154244945:+@5:154250221:154250382:+@5:154251290:15425…	(0,0):403,(0,1):17,(1,0):14	0:14,1:17	(0,0):463,(0,1):15,(1,0):1	0:1,1:15	5	+	(154238199, 154238199)	(154251434, 154251434)
MXE	GUSB	7:65445211:65445396:-@7:65444821:65444898:-@7:65441002:65441189:-@7:65439906:65440058:-	0.7	0.55	0.82	0.41	0.29	0.54	0.29	13.97	('7:65445211:65445396:-@7:65444821:65444898:-@7:65441002:65441189:-@7:65439906:65440058:-.B.dn_7:65445211:65445396:-@7:65444821:65444898:-@7:65441002:65441189:-@7:65439906:65440058:-.B.mxe2_7:65445211:65445396:-@7:65444821:65444898:-@7:65441002:65441189:-@7:65439906:65440058:-.B.up', '7:65445211:65445396:-@7:65444821:65444898:-@7:65441002:65441189:-@7:65439906:65440058:-.A.dn_7:65445211:65445396:…	(0,0):710,(0,1):11,(1,0):51,(1,1):2	0:53,1:11	(0,0):961,(0,1):23,(1,0):33,(1,1):3	0:33,1:26	7	-	(65439906, 65439906)	(65445396, 65445396)
MXE	NDUFV3	21:44313378:44313491:+@21:44317037:44317157:+@21:44323292:44324386:+@21:44328974:44329773:+	0.97	0.95	0.99	0.7	0.66	0.74	0.27	1000000000000	('21:44313378:44313491:+@21:44317037:44317157:+@21:44323292:44324386:+@21:44328974:44329773:+.B.up_21:44313378:44313491:+@21:44317037:44317157:+@21:44323292:44324386:+@21:44328974:44329773:+.B.mxe2_21:44313378:44313491:+@21:44317037:44317157:+@21:44323292:44324386:+@21:44328974:44329773:+.B.dn', '21:44313378:44313491:+@21:44317037:44317157:+@21:44323292:44324386:+@21:44328974:44329773:+.A.up_21:4…	(0,0):678,(0,1):7,(1,0):755,(1,1):87	0:839,1:10	(0,0):825,(0,1):130,(1,0):802,(1,1):81	0:852,1:161	21	+	(44313378, 44313378)	(44329773, 44329773)
MXE	OGDH	7:44684926:44685117:+@7:44687043:44687133:+@7:44687256:44687358:+@7:44706335:44706450:+	0.69	0.58	0.8	0.44	0.34	0.55	0.25	13.82	('7:44684926:44685117:+@7:44687043:44687133:+@7:44687256:44687358:+@7:44706335:44706450:+.B.up_7:44684926:44685117:+@7:44687043:44687133:+@7:44687256:44687358:+@7:44706335:44706450:+.B.mxe2_7:44684926:44685117:+@7:44687043:44687133:+@7:44687256:44687358:+@7:44706335:44706450:+.B.dn', '7:44684926:44685117:+@7:44687043:44687133:+@7:44687256:44687358:+@7:44706335:44706450:+.A.up_7:44684926:44685117:…	(0,0):198,(0,1):19,(1,0):48,(1,1):1	0:49,1:19	(0,0):234,(0,1):43,(1,0):37,(1,1):1	0:37,1:44	7	+	(44684926, 44684926)	(44706450, 44706450)
MXE	TMBIM1	2:219157189:219157280:-@2:219150486:219150657:-@2:219148762:219148989:-@2:219146663:219146904:-	0.28	0.15	0.45	0.05	0	0.15	0.23	12.53	('2:219157189:219157280:-@2:219150486:219150657:-@2:219148762:219148989:-@2:219146663:219146904:-.B.dn_2:219157189:219157280:-@2:219150486:219150657:-@2:219148762:219148989:-@2:219146663:219146904:-.B.mxe2_2:219157189:219157280:-@2:219150486:219150657:-@2:219148762:219148989:-@2:219146663:219146904:-.B.up', '2:219157189:219157280:-@2:219150486:219150657:-@2:219148762:219148989:-@2:219146663:21914…	(0,0):91,(0,1):16,(1,0):8,(1,1):16	0:11,1:29	(0,0):102,(0,1):28,(1,0):1,(1,1):13	0:1,1:41	2	-	(219146663, 219146663)	(219157280, 219157280)
MXE	CCDC117	22:29168662:29169022:+@22:29169713:29169766:+@22:29176936:29177160:+@22:29179496:29179633:+	0.33	0.24	0.43	0.13	0.08	0.19	0.2	451.78	('22:29168662:29169022:+@22:29169713:29169766:+@22:29176936:29177160:+@22:29179496:29179633:+.B.up_22:29168662:29169022:+@22:29169713:29169766:+@22:29176936:29177160:+@22:29179496:29179633:+.B.mxe2_22:29168662:29169022:+@22:29169713:29169766:+@22:29176936:29177160:+@22:29179496:29179633:+.B.dn', '22:29168662:29169022:+@22:29169713:29169766:+@22:29176936:29177160:+@22:29179496:29179633:+.A.up_22:2…	(0,0):103,(0,1):41,(1,0):40,(1,1):33	0:48,1:66	(0,0):119,(0,1):57,(1,0):19,(1,1):40	0:23,1:93	22	+	(29168662, 29168662)	(29179633, 29179633)
MXE	NIPA2	15:23034147:23034427:-@15:23033278:23033413:-@15:23027801:23027922:-@15:23021198:23021429:-	0.74	0.66	0.81	0.54	0.46	0.61	0.2	21.45	('15:23034147:23034427:-@15:23033278:23033413:-@15:23027801:23027922:-@15:23021198:23021429:-.A.dn_15:23034147:23034427:-@15:23033278:23033413:-@15:23027801:23027922:-@15:23021198:23021429:-.A.mxe1_15:23034147:23034427:-@15:23033278:23033413:-@15:23027801:23027922:-@15:23021198:23021429:-.A.up', '15:23034147:23034427:-@15:23033278:23033413:-@15:23027801:23027922:-@15:23021198:23021429:-.B.dn_15:2…	(0,0):575,(0,1):32,(1,0):98,(1,1):57	0:138,1:49	(0,0):637,(0,1):72,(1,0):91,(1,1):27	0:101,1:89	15	-	(23021198, 23021198)	(23034427, 23034427)
MXE	TRPV2	17:16335280:16335614:+@17:16336888:16337012:+@17:16338204:16338283:+@17:16340103:16340317:+	0.41	0.32	0.5	0.62	0.54	0.71	-0.21	19.52	('17:16335280:16335614:+@17:16336888:16337012:+@17:16338204:16338283:+@17:16340103:16340317:+.A.up_17:16335280:16335614:+@17:16336888:16337012:+@17:16338204:16338283:+@17:16340103:16340317:+.A.mxe1_17:16335280:16335614:+@17:16336888:16337012:+@17:16338204:16338283:+@17:16340103:16340317:+.A.dn', '17:16335280:16335614:+@17:16336888:16337012:+@17:16338204:16338283:+@17:16340103:16340317:+.B.up_17:1…	(0,0):308,(0,1):63,(1,0):52,(1,1):38	0:68,1:85	(0,0):486,(0,1):43,(1,0):85,(1,1):30	0:107,1:51	17	+	(16335280, 16335280)	(16340317, 16340317)
MXE	HMCES	3:128998553:128998758:+@3:129007697:129007840:+@3:129009522:129009647:+@3:129017197:129017378:+	0.61	0.51	0.72	0.82	0.73	0.89	-0.21	17.33	('3:128998553:128998758:+@3:129007697:129007840:+@3:129009522:129009647:+@3:129017197:129017378:+.A.up_3:128998553:128998758:+@3:129007697:129007840:+@3:129009522:129009647:+@3:129017197:129017378:+.A.mxe1_3:128998553:128998758:+@3:129007697:129007840:+@3:129009522:129009647:+@3:129017197:129017378:+.A.dn', '3:128998553:128998758:+@3:129007697:129007840:+@3:129009522:129009647:+@3:129017197:12901…	(0,0):180,(0,1):29,(1,0):50,(1,1):1	0:51,1:29	(0,0):282,(0,1):14,(1,0):75	0:75,1:14	3	+	(128998553, 128998553)	(129017378, 129017378)
MXE	DDX5	17:62502194:62502407:-@17:62500795:62500998:-@17:62500340:62500436:-@17:62500101:62500234:-	0.33	0.25	0.41	0.56	0.47	0.65	-0.23	19.59	('17:62502194:62502407:-@17:62500795:62500998:-@17:62500340:62500436:-@17:62500101:62500234:-.A.dn_17:62502194:62502407:-@17:62500795:62500998:-@17:62500340:62500436:-@17:62500101:62500234:-.A.mxe1_17:62502194:62502407:-@17:62500795:62500998:-@17:62500340:62500436:-@17:62500101:62500234:-.A.up', '17:62502194:62502407:-@17:62500795:62500998:-@17:62500340:62500436:-@17:62500101:62500234:-.B.dn_17:6…	(0,0):2382,(0,1):55,(1,0):58,(1,1):49	0:72,1:90	(0,0):2967,(0,1):35,(1,0):104,(1,1):48	0:133,1:54	17	-	(62500101, 62500101)	(62502407, 62502407)
MXE	NAP1L1	12:76478347:76478738:-@12:76467983:76468019:-@12:76461151:76461253:-@12:76453918:76454059:-	0.73	0.65	0.81	0.97	0.92	1	-0.24	7.34121e+06	('12:76478347:76478738:-@12:76467983:76468019:-@12:76461151:76461253:-@12:76453918:76454059:-.B.dn_12:76478347:76478738:-@12:76467983:76468019:-@12:76461151:76461253:-@12:76453918:76454059:-.B.mxe2_12:76478347:76478738:-@12:76467983:76468019:-@12:76461151:76461253:-@12:76453918:76454059:-.B.up', '12:76478347:76478738:-@12:76467983:76468019:-@12:76461151:76461253:-@12:76453918:76454059:-.A.dn_12:7…	(0,0):2775,(0,1):25,(1,0):87	0:87,1:25	(0,0):3187,(0,1):1,(1,0):66,(1,1):1	0:67,1:1	12	-	(76453918, 76453918)	(76478738, 76478738)
MXE	CCM2	7:45039787:45039962:+@7:45077852:45078025:+@7:45103517:45103600:+@7:45104062:45104245:+	0.15	0.07	0.24	0.41	0.26	0.58	-0.26	19.75	('7:45039787:45039962:+@7:45077852:45078025:+@7:45103517:45103600:+@7:45104062:45104245:+.A.up_7:45039787:45039962:+@7:45077852:45078025:+@7:45103517:45103600:+@7:45104062:45104245:+.A.mxe1_7:45039787:45039962:+@7:45077852:45078025:+@7:45103517:45103600:+@7:45104062:45104245:+.A.dn', '7:45039787:45039962:+@7:45077852:45078025:+@7:45103517:45103600:+@7:45104062:45104245:+.B.up_7:45039787:45039962:…	(0,0):164,(0,1):34,(1,0):9	0:9,1:34	(0,0):268,(0,1):16,(1,0):19,(1,1):1	0:19,1:17	7	+	(45039787, 45039787)	(45104245, 45104245)
MXE	TBL2	7:72992750:72993013:-@7:72992303:72992597:-@7:72990871:72991031:-@7:72988713:72988843:-	0.07	0	0.18	0.4	0.16	0.65	-0.33	11.07	('7:72992750:72993013:-@7:72992303:72992597:-@7:72990871:72991031:-@7:72988713:72988843:-.A.dn_7:72992750:72993013:-@7:72992303:72992597:-@7:72990871:72991031:-@7:72988713:72988843:-.A.mxe1_7:72992750:72993013:-@7:72992303:72992597:-@7:72990871:72991031:-@7:72988713:72988843:-.A.up', '7:72992750:72993013:-@7:72992303:72992597:-@7:72990871:72991031:-@7:72988713:72988843:-.B.dn_7:72992750:72993013:…	(0,0):233,(0,1):13	0:0,1:13	(0,0):249,(0,1):5,(1,0):5,(1,1):1	0:5,1:6	7	-	(72988713, 72988713)	(72993013, 72993013)
MXE	ERBB2IP	5:65349234:65350779:+@5:65370852:65371058:+@5:65372144:65372236:+@5:65372703:65372777:+	0.37	0.24	0.52	0.72	0.56	0.86	-0.35	30.49	('5:65349234:65350779:+@5:65370852:65371058:+@5:65372144:65372236:+@5:65372703:65372777:+.A.up_5:65349234:65350779:+@5:65370852:65371058:+@5:65372144:65372236:+@5:65372703:65372777:+.A.mxe1_5:65349234:65350779:+@5:65370852:65371058:+@5:65372144:65372236:+@5:65372703:65372777:+.A.dn', '5:65349234:65350779:+@5:65370852:65371058:+@5:65372144:65372236:+@5:65372703:65372777:+.B.up_5:65349234:65350779:…	(0,0):239,(0,1):18,(1,0):20,(1,1):283	0:150,1:171	(0,0):282,(0,1):6,(1,0):39,(1,1):361	0:284,1:122	5	+	(65349234, 65349234)	(65372777, 65372777)
MXE	TMBIM1	2:219157189:219157280:-@2:219150486:219150657:-@2:219148762:219148859:-@2:219146663:219146904:-	0.49	0.31	0.69	0.86	0.71	0.97	-0.37	14.63	('2:219157189:219157280:-@2:219150486:219150657:-@2:219148762:219148859:-@2:219146663:219146904:-.A.dn_2:219157189:219157280:-@2:219150486:219150657:-@2:219148762:219148859:-@2:219146663:219146904:-.A.mxe1_2:219157189:219157280:-@2:219150486:219150657:-@2:219148762:219148859:-@2:219146663:219146904:-.A.up', '2:219157189:219157280:-@2:219150486:219150657:-@2:219148762:219148859:-@2:219146663:21914…	(0,0):91,(0,1):8,(1,0):16,(1,1):16	0:25,1:15	(0,0):102,(0,1):1,(1,0):28,(1,1):13	0:41,1:1	2	-	(219146663, 219146663)	(219157280, 219157280)
MXE	TMBIM1	2:219157189:219157280:-@2:219150486:219150657:-@2:219148762:219148883:-@2:219146663:219146904:-	0.54	0.35	0.72	0.91	0.78	0.98	-0.37	99.57	('2:219157189:219157280:-@2:219150486:219150657:-@2:219148762:219148883:-@2:219146663:219146904:-.A.dn_2:219157189:219157280:-@2:219150486:219150657:-@2:219148762:219148883:-@2:219146663:219146904:-.A.mxe1_2:219157189:219157280:-@2:219150486:219150657:-@2:219148762:219148883:-@2:219146663:219146904:-.A.up', '2:219157189:219157280:-@2:219150486:219150657:-@2:219148762:219148883:-@2:219146663:21914…	(0,0):91,(0,1):8,(1,0):16,(1,1):16	0:25,1:15	(0,0):102,(0,1):1,(1,0):28,(1,1):13	0:39,1:3	2	-	(219146663, 219146663)	(219157280, 219157280)
MXE	RFFL	17:33353393:33353580:-@17:33348390:33348800:-@17:33344542:33344625:-@17:33343389:33343599:-	0.42	0.29	0.58	0.8	0.63	0.96	-0.38	25.69	('17:33353393:33353580:-@17:33348390:33348800:-@17:33344542:33344625:-@17:33343389:33343599:-.A.dn_17:33353393:33353580:-@17:33348390:33348800:-@17:33344542:33344625:-@17:33343389:33343599:-.A.mxe1_17:33353393:33353580:-@17:33348390:33348800:-@17:33344542:33344625:-@17:33343389:33343599:-.A.up', '17:33353393:33353580:-@17:33348390:33348800:-@17:33344542:33344625:-@17:33343389:33343599:-.B.dn_17:3…	(0,0):80,(0,1):13,(1,0):28,(1,1):1	0:28,1:14	(0,0):95,(0,1):2,(1,0):32	0:32,1:2	17	-	(33343389, 33343389)	(33353580, 33353580)
MXE	FKBP7	2:179343006:179343355:-@2:179341789:179341940:-@2:179334379:179334512:-@2:179328391:179330658:-	0.1	0.02	0.26	0.52	0.34	0.72	-0.42	32.06	('2:179343006:179343355:-@2:179341789:179341940:-@2:179334379:179334512:-@2:179328391:179330658:-.A.dn_2:179343006:179343355:-@2:179341789:179341940:-@2:179334379:179334512:-@2:179328391:179330658:-.A.mxe1_2:179343006:179343355:-@2:179341789:179341940:-@2:179334379:179334512:-@2:179328391:179330658:-.A.up', '2:179343006:179343355:-@2:179341789:179341940:-@2:179334379:179334512:-@2:179328391:17933…	(0,0):30,(0,1):15,(1,0):1,(1,1):41	0:4,1:53	(0,0):36,(0,1):10,(1,0):12,(1,1):59	0:46,1:35	2	-	(179328391, 179328391)	(179343355, 179343355)
MXE	PGAP2	11:3829524:3829545:+@11:3832480:3832654:+@11:3844139:3844223:+@11:3845113:3845365:+	0.45	0.23	0.67	0.88	0.71	0.97	-0.43	20.22	('11:3829524:3829545:+@11:3832480:3832654:+@11:3844139:3844223:+@11:3845113:3845365:+.A.up_11:3829524:3829545:+@11:3832480:3832654:+@11:3844139:3844223:+@11:3845113:3845365:+.A.mxe1_11:3829524:3829545:+@11:3832480:3832654:+@11:3844139:3844223:+@11:3845113:3845365:+.A.dn', '11:3829524:3829545:+@11:3832480:3832654:+@11:3844139:3844223:+@11:3845113:3845365:+.B.up_11:3829524:3829545:+@11:3832480:3832…	(0,0):300,(0,1):5,(1,0):12,(1,1):10	0:16,1:11	(0,0):369,(0,1):1,(1,0):28,(1,1):7	0:34,1:2	11	+	(3829524, 3829524)	(3845365, 3845365)
MXE	GNPDA2	4:44728491:44728651:-@4:44724101:44724259:-@4:44720326:44720427:-@4:44719130:44719312:-	0.29	0.13	0.5	0.84	0.5	0.97	-0.55	18.87	('4:44728491:44728651:-@4:44724101:44724259:-@4:44720326:44720427:-@4:44719130:44719312:-.A.dn_4:44728491:44728651:-@4:44724101:44724259:-@4:44720326:44720427:-@4:44719130:44719312:-.A.mxe1_4:44728491:44728651:-@4:44724101:44724259:-@4:44720326:44720427:-@4:44719130:44719312:-.A.up', '4:44728491:44728651:-@4:44724101:44724259:-@4:44720326:44720427:-@4:44719130:44719312:-.B.dn_4:44728491:44728651:…	(0,0):35,(0,1):11,(1,0):6,(1,1):1	0:6,1:12	(0,0):53,(1,0):9	00:09:00	4	-	(44719130, 44719130)	(44728651, 44728651)
MXE	PTGES3	12:57065533:57065631:-@12:57064059:57064148:-@12:57059416:57060050:-@12:57058560:57058584:-	0.03	0.01	0.06	0.63	0.22	0.98	-0.6	53.03	('12:57065533:57065631:-@12:57064059:57064148:-@12:57059416:57060050:-@12:57058560:57058584:-.B.dn_12:57065533:57065631:-@12:57064059:57064148:-@12:57059416:57060050:-@12:57058560:57058584:-.B.mxe2_12:57065533:57065631:-@12:57064059:57064148:-@12:57059416:57060050:-@12:57058560:57058584:-.B.up', '12:57065533:57065631:-@12:57064059:57064148:-@12:57059416:57060050:-@12:57058560:57058584:-.A.dn_12:5…	(0,0):1352,(0,1):9,(1,0):13	0:13,1:9	(0,0):1364,(1,0):9	00:09:00	12	-	(57058560, 57058560)	(57065631, 57065631)
RI	PTK7	6:43109910-43110037:+@6:43111155-43111358:+	0.73	0.31	0.98	0.1	0.05	0.19	0.63	21.47	('6:43109910-43110037:+@6:43111155-43111358:+.A.withRI', '6:43109910-43110037:+@6:43111155-43111358:+.B.up_6:43109910-43110037:+@6:43111155-43111358:+.B.dn')	(0,0):29,(1,0):17	00:17:00	(0,0):50,(0,1):8,(1,0):18,(1,1):1	0:18,1:9	6	+	(43109910, 43109910)	(43111358, 43111358)
RI	IQSEC2	X:53296246-53296151:-@X:53295946-53295511:-	0.88	0.67	1	0.28	0.15	0.51	0.6	345579	('X:53296246-53296151:-@X:53295946-53295511:-.A.withRI', 'X:53296246-53296151:-@X:53295946-53295511:-.B.dn_X:53296246-53296151:-@X:53295946-53295511:-.B.up')	(0,0):31,(1,0):27,(1,1):22	00:49:00	(0,0):20,(0,1):2,(1,0):9,(1,1):32	0:21,1:22	X	-	(53295511, 53295511)	(53296246, 53296246)
RI	WRAP53	17:7591795-7591879:+@17:7591966-7592397:+	0.09	0.03	0.19	0.29	0.18	0.41	-0.2	15.97	('17:7591795-7591879:+@17:7591966-7592397:+.A.withRI', '17:7591795-7591879:+@17:7591966-7592397:+.B.up_17:7591795-7591879:+@17:7591966-7592397:+.B.dn')	(0,0):38,(0,1):29,(1,0):5,(1,1):51	0:12,1:73	(0,0):52,(0,1):32,(1,0):24,(1,1):42	0:37,1:61	17	+	(7591795, 7591795)	(7592397, 7592397)
RI	RMND5B	5:177570628-177570728:+@5:177570943-177571109:+	0.03	0	0.08	0.25	0.1	0.49	-0.22	10.83	('5:177570628-177570728:+@5:177570943-177571109:+.A.withRI', '5:177570628-177570728:+@5:177570943-177571109:+.B.up_5:177570628-177570728:+@5:177570943-177571109:+.B.dn')	(0,0):165,(0,1):15,(1,0):1	0:1,1:15	(0,0):188,(0,1):5,(1,0):9	0:9,1:5	5	+	(177570628, 177570628)	(177571109, 177571109)
RI	PPP1R35	7:100033687-100033471:-@7:100033390-100033254:-	0.2	0.13	0.29	0.42	0.32	0.52	-0.22	25.05	('7:100033687-100033471:-@7:100033390-100033254:-.A.withRI', '7:100033687-100033471:-@7:100033390-100033254:-.B.dn_7:100033687-100033471:-@7:100033390-100033254:-.B.up')	(0,0):345,(0,1):43,(1,0):22,(1,1):17	0:24,1:58	(0,0):424,(0,1):34,(1,0):48,(1,1):6	0:48,1:40	7	-	(100033254, 100033254)	(100033687, 100033687)
RI	PDK1	2:173460557-173460751:+@2:173462341-173463862:+	0.65	0.53	0.78	0.89	0.8	0.96	-0.24	21.77	('2:173460557-173460751:+@2:173462341-173463862:+.A.withRI', '2:173460557-173460751:+@2:173462341-173463862:+.B.up_2:173460557-173460751:+@2:173462341-173463862:+.B.dn')	(0,0):31,(0,1):8,(1,0):120,(1,1):122	0:194,1:56	(0,0):68,(0,1):5,(1,0):225,(1,1):125	0:334,1:21	2	+	(173460557, 173460557)	(173463862, 173463862)
RI	DXO	6:31938924-31938689:-@6:31938602-31938383:-	0.14	0.07	0.24	0.38	0.27	0.49	-0.24	21.39	('6:31938924-31938689:-@6:31938602-31938383:-.A.withRI', '6:31938924-31938689:-@6:31938602-31938383:-.B.dn_6:31938924-31938689:-@6:31938602-31938383:-.B.up')	(0,0):94,(0,1):40,(1,0):11,(1,1):8	0:11,1:48	(0,0):102,(0,1):32,(1,0):32,(1,1):2	0:32,1:34	6	-	(31938383, 31938383)	(31938924, 31938924)
RI	IRF9	14:24633272-24633343:+@14:24633823-24634164:+	0.08	0.03	0.18	0.4	0.23	0.62	-0.32	121.82	('14:24633272-24633343:+@14:24633823-24634164:+.A.withRI', '14:24633272-24633343:+@14:24633823-24634164:+.B.up_14:24633272-24633343:+@14:24633823-24634164:+.B.dn')	(0,0):32,(0,1):4,(1,0):5,(1,1):16	0:5,1:20	(0,0):31,(0,1):4,(1,0):28,(1,1):9	0:30,1:11	14	+	(24633272, 24633272)	(24634164, 24634164)
RI	HNRNPH1	5:179044111-179043870:-@5:179043219-179043127:-	0.36	0.26	0.47	0.69	0.51	0.85	-0.33	19.47	('5:179044111-179043870:-@5:179043219-179043127:-.A.withRI', '5:179044111-179043870:-@5:179043219-179043127:-.B.dn_5:179044111-179043870:-@5:179043219-179043127:-.B.up')	(0,0):1089,(0,1):19,(1,0):153,(1,1):10	0:156,1:26	(0,0):962,(0,1):5,(1,0):172,(1,1):3	0:174,1:6	5	-	(179043127, 179043127)	(179044111, 179044111)
RI	AQP10	1:154296065-154296282:+@1:154296758-154297801:+	0.36	0.24	0.5	0.7	0.54	0.84	-0.34	23.82	('1:154296065-154296282:+@1:154296758-154297801:+.A.withRI', '1:154296065-154296282:+@1:154296758-154297801:+.B.up_1:154296065-154296282:+@1:154296758-154297801:+.B.dn')	(0,0):15,(0,1):15,(1,0):21,(1,1):54	0:35,1:55	(0,0):14,(0,1):7,(1,0):48,(1,1):65	0:90,1:30	1	+	(154296065, 154296065)	(154297801, 154297801)
RI	HLA-DOB	6:32782378-32782097:-@6:32781610-32781500:-	0.11	0.03	0.24	0.5	0.26	0.8	-0.39	37.82	('6:32782378-32782097:-@6:32781610-32781500:-.A.withRI', '6:32782378-32782097:-@6:32781610-32781500:-.B.dn_6:32782378-32782097:-@6:32781610-32781500:-.B.up')	(0,0):17,(0,1):8,(1,0):4	0:4,1:8	(0,0):21,(0,1):2,(1,0):15,(1,1):1	0:15,1:3	6	-	(32781500, 32781500)	(32782378, 32782378)
RI	RTEL1	20:62327131-62327207:+@20:62328113-62328544:+	0.51	0.35	0.7	0.91	0.74	0.99	-0.4	19.13	('20:62327131-62327207:+@20:62328113-62328544:+.A.withRI', '20:62327131-62327207:+@20:62328113-62328544:+.B.up_20:62327131-62327207:+@20:62328113-62328544:+.B.dn')	(0,0):77,(0,1):4,(1,0):74,(1,1):25	0:94,1:9	(0,0):89,(1,0):109,(1,1):12	0.0840278	20	+	(62327131, 62327131)	(62328544, 62328544)
RI	PLOD3	7:100855655-100855534:-@7:100855231-100855127:-	0.03	0.01	0.09	0.43	0.14	0.79	-0.4	12.54	('7:100855655-100855534:-@7:100855231-100855127:-.A.withRI', '7:100855655-100855534:-@7:100855231-100855127:-.B.dn_7:100855655-100855534:-@7:100855231-100855127:-.B.up')	(0,0):208,(0,1):8,(1,0):4	0:4,1:8	(0,0):294,(0,1):1,(1,0):13	0:13,1:1	7	-	(100855127, 100855127)	(100855655, 100855655)
RI	VARS2	6:30881982-30882121:+@6:30882582-30882814:+	0.27	0.19	0.36	0.68	0.5	0.86	-0.41	11966	('6:30881982-30882121:+@6:30882582-30882814:+.A.withRI', '6:30881982-30882121:+@6:30882582-30882814:+.B.up_6:30881982-30882121:+@6:30882582-30882814:+.B.dn')	(0,0):98,(0,1):30,(1,0):78,(1,1):7	0:81,1:34	(0,0):111,(0,1):5,(1,0):95,(1,1):4	0:99,1:5	6	+	(30881982, 30881982)	(30882814, 30882814)
RI	PCSK7	11:117094932-117094794:-@11:117094024-117093924:-	0.04	0.02	0.08	0.5	0.17	0.85	-0.46	34.07	('11:117094932-117094794:-@11:117094024-117093924:-.A.withRI', '11:117094932-117094794:-@11:117094024-117093924:-.B.dn_11:117094932-117094794:-@11:117094024-117093924:-.B.up')	(0,0):31,(0,1):8,(1,0):12	0:12,1:8	(0,0):28,(1,0):11	00:11:00	11	-	(117093924, 117093924)	(117094932, 117094932)
RI	SNHG17	20:37050888-37050734:-@20:37049745-37049653:-	0.23	0.12	0.39	0.69	0.35	0.96	-0.46	11.71	('20:37050888-37050734:-@20:37049745-37049653:-.A.withRI', '20:37050888-37050734:-@20:37049745-37049653:-.B.dn_20:37050888-37050734:-@20:37049745-37049653:-.B.up')	(0,0):120,(0,1):6,(1,0):85	0:85,1:6	(0,0):90,(1,0):87	0.0604167	20	-	(37049653, 37049653)	(37050888, 37050888)
RI	TUBGCP6	22:50658220-50658073:-@22:50657885-50657717:-	0.16	0.07	0.3	0.62	0.36	0.86	-0.46	34.86	('22:50658220-50658073:-@22:50657885-50657717:-.A.withRI', '22:50658220-50658073:-@22:50657885-50657717:-.B.dn_22:50658220-50658073:-@22:50657885-50657717:-.B.up')	(0,0):58,(0,1):11,(1,0):7	0:7,1:11	(0,0):49,(0,1):2,(1,0):13	0:13,1:2	22	-	(50657717, 50657717)	(50658220, 50658220)
RI	SULT1A3	16:30214011-30214327:+@16:30214826-30215006:+	0.22	0.13	0.34	0.7	0.5	0.88	-0.48	244767	('16:30214011-30214327:+@16:30214826-30215006:+.A.withRI', '16:30214011-30214327:+@16:30214826-30215006:+.B.up_16:30214011-30214327:+@16:30214826-30215006:+.B.dn')	(0,0):149,(0,1):19,(1,0):19,(1,1):3	0:19,1:22	(0,0):205,(0,1):3,(1,0):35,(1,1):2	0:37,1:3	16	+	(30214011, 30214011)	(30215006, 30215006)
RI	KRI1	19:10668571-10668445:-@19:10668358-10668228:-	0.31	0.17	0.47	0.79	0.55	0.94	-0.48	199.34	('19:10668571-10668445:-@19:10668358-10668228:-.A.withRI', '19:10668571-10668445:-@19:10668358-10668228:-.B.dn_19:10668571-10668445:-@19:10668358-10668228:-.B.up')	(0,0):163,(0,1):13,(1,0):17	0:17,1:13	(0,0):230,(0,1):1,(1,0):20	0:20,1:1	19	-	(10668228, 10668228)	(10668571, 10668571)
RI	TAOK2	16:29997586-29997825:+@16:29999680-29999719:+	0.26	0.16	0.39	0.77	0.47	0.97	-0.51	61.04	('16:29997586-29997825:+@16:29999680-29999719:+.A.withRI', '16:29997586-29997825:+@16:29999680-29999719:+.B.up_16:29997586-29997825:+@16:29999680-29999719:+.B.dn')	(0,0):97,(0,1):5,(1,0):263,(1,1):11	0:266,1:13	(0,0):114,(1,0):331,(1,1):4	0.232639	16	+	(29997586, 29997586)	(29999719, 29999719)
RI	ARL16	17:79650156-79650043:-@17:79649179-79649064:-	0.17	0.06	0.45	0.68	0.32	0.96	-0.51	11.06	('17:79650156-79650043:-@17:79649179-79649064:-.A.withRI', '17:79650156-79650043:-@17:79649179-79649064:-.B.dn_17:79650156-79650043:-@17:79649179-79649064:-.B.up')	(0,0):135,(0,1):4,(1,0):34	0:34,1:4	(0,0):170,(1,0):43	00:43:00	17	-	(79649064, 79649064)	(79650156, 79650156)
RI	ZMYM2	13:20567203-20567704:+@13:20567966-20568059:+	0.08	0.03	0.18	0.61	0.41	0.81	-0.53	1192.97	('13:20567203-20567704:+@13:20567966-20568059:+.A.withRI', '13:20567203-20567704:+@13:20567966-20568059:+.B.up_13:20567203-20567704:+@13:20567966-20568059:+.B.dn')	(0,0):63,(0,1):5,(1,0):3,(1,1):47	0:5,1:50	(0,0):53,(0,1):4,(1,0):32,(1,1):37	0:48,1:25	13	+	(20567203, 20567203)	(20568059, 20568059)
RI	NPRL2	3:50387453-50387362:-@3:50387264-50387096:-	0.05	0.01	0.15	0.6	0.29	0.85	-0.55	270.98	('3:50387453-50387362:-@3:50387264-50387096:-.A.withRI', '3:50387453-50387362:-@3:50387264-50387096:-.B.dn_3:50387453-50387362:-@3:50387264-50387096:-.B.up')	(0,0):120,(0,1):10,(1,0):1,(1,1):1	0:1,1:11	(0,0):74,(0,1):1,(1,0):6	0:6,1:1	3	-	(50387096, 50387096)	(50387453, 50387453)
RI	GSS	20:33530809-33530734:-@20:33530430-33530291:-	0.13	0.06	0.25	0.72	0.35	0.99	-0.59	41.27	('20:33530809-33530734:-@20:33530430-33530291:-.A.withRI', '20:33530809-33530734:-@20:33530430-33530291:-.B.dn_20:33530809-33530734:-@20:33530430-33530291:-.B.up')	(0,0):263,(0,1):8,(1,0):29	0:29,1:8	(0,0):233,(1,0):29	00:29:00	20	-	(33530291, 33530291)	(33530809, 33530809)
RI	GALT	9:34648331-34648453:+@9:34648759-34648891:+	0.07	0.03	0.16	0.68	0.32	0.96	-0.61	2927.25	('9:34648331-34648453:+@9:34648759-34648891:+.A.withRI', '9:34648331-34648453:+@9:34648759-34648891:+.B.up_9:34648331-34648453:+@9:34648759-34648891:+.B.dn')	(0,0):49,(0,1):10,(1,0):8	0:8,1:10	(0,0):57,(1,0):10	00:10:00	9	+	(34648331, 34648331)	(34648891, 34648891)
RI	AGER	6:32152099-32151948:-@6:32151764-32151658:-	0.14	0.03	0.35	0.76	0.38	1	-0.62	39.83	('6:32152099-32151948:-@6:32151764-32151658:-.A.withRI', '6:32152099-32151948:-@6:32151764-32151658:-.B.dn_6:32152099-32151948:-@6:32151764-32151658:-.B.up')	(0,0):20,(0,1):6,(1,0):4	0:4,1:6	(0,0):23,(1,0):11	00:11:00	6	-	(32151658, 32151658)	(32152099, 32152099)
SE	ABC7-42389800N19.1	12:78786:78939:+@12:86496:86722:+@12:87269:87367:+	0.72	0.39	0.97	0.08	0.04	0.14	0.64	20244.5	('12:78786:78939:+@12:86496:86722:+@12:87269:87367:+.A.up_12:78786:78939:+@12:86496:86722:+@12:87269:87367:+.A.se_12:78786:78939:+@12:86496:86722:+@12:87269:87367:+.A.dn', '12:78786:78939:+@12:86496:86722:+@12:87269:87367:+.B.up_12:78786:78939:+@12:86496:86722:+@12:87269:87367:+.B.dn')	(0,0):1374,(1,0):19	00:19:00	(0,0):1574,(0,1):20,(1,0):15	0:15,1:20	12	+	(78786, 78786)	(87367, 87367)
SE	RNF146	6:127601376:127601485:+@6:127607195:127607322:+@6:127607761:127609705:+	0.93	0.8	1	0.29	0.17	0.43	0.64	1000000000000	('6:127601376:127601485:+@6:127607195:127607322:+@6:127607761:127609705:+.A.up_6:127601376:127601485:+@6:127607195:127607322:+@6:127607761:127609705:+.A.se_6:127601376:127601485:+@6:127607195:127607322:+@6:127607761:127609705:+.A.dn', '6:127601376:127601485:+@6:127607195:127607322:+@6:127607761:127609705:+.B.up_6:127601376:127601485:+@6:127607195:127607322:+@6:127607761:127609705:+.B.dn')	(0,0):137,(1,0):29,(1,1):214	0:217,1:26	(0,0):152,(0,1):21,(1,0):13,(1,1):229	0:100,1:163	6	+	(127601376, 127601376)	(127609705, 127609705)
SE	INF2	14:105180540:105181193:+@14:105181621:105181677:+@14:105185132:105185947:+	0.81	0.57	0.96	0.19	0.09	0.33	0.62	3543.62	('14:105180540:105181193:+@14:105181621:105181677:+@14:105185132:105185947:+.A.up_14:105180540:105181193:+@14:105181621:105181677:+@14:105185132:105185947:+.A.se_14:105180540:105181193:+@14:105181621:105181677:+@14:105185132:105185947:+.A.dn', '14:105180540:105181193:+@14:105181621:105181677:+@14:105185132:105185947:+.B.up_14:105180540:105181193:+@14:105181621:105181677:+@14:105185132:105185947:+…	(0,0):177,(0,1):1,(1,0):15,(1,1):153	0:161,1:8	(0,0):214,(0,1):21,(1,0):7,(1,1):185	0:26,1:187	14	+	(105180540, 105180540)	(105185947, 105185947)
SE	FAIM	3:138327542:138327779:+@3:138329446:138329879:+@3:138340249:138340381:+	0.62	0.3	0.89	0.03	0.01	0.09	0.59	978.63	('3:138327542:138327779:+@3:138329446:138329879:+@3:138340249:138340381:+.A.up_3:138327542:138327779:+@3:138329446:138329879:+@3:138340249:138340381:+.A.se_3:138327542:138327779:+@3:138329446:138329879:+@3:138340249:138340381:+.A.dn', '3:138327542:138327779:+@3:138329446:138329879:+@3:138340249:138340381:+.B.up_3:138327542:138327779:+@3:138329446:138329879:+@3:138340249:138340381:+.B.dn')	(0,0):16,(1,0):5	00:05:00	(0,0):19,(0,1):10,(1,0):1	0:1,1:10	3	+	(138327542, 138327542)	(138340381, 138340381)
SE	MKI67	10:129914755:129914800:-@10:129913192:129914271:-@10:129911691:129911866:-	0.72	0.31	1	0.15	0.07	0.32	0.57	10.54	('10:129914755:129914800:-@10:129913192:129914271:-@10:129911691:129911866:-.A.dn_10:129914755:129914800:-@10:129913192:129914271:-@10:129911691:129911866:-.A.se_10:129914755:129914800:-@10:129913192:129914271:-@10:129911691:129911866:-.A.up', '10:129914755:129914800:-@10:129913192:129914271:-@10:129911691:129911866:-.B.dn_10:129914755:129914800:-@10:129913192:129914271:-@10:129911691:129911866:-…	(0,0):73,(1,0):83	0.0576389	(0,0):84,(0,1):3,(1,0):77,(1,1):2	0:77,1:5	10	-	(129911691, 129911691)	(129914800, 129914800)
SE	KIAA0226	3:197463526:197463773:-@3:197444848:197445001:-@3:197431963:197432046:-	0.84	0.53	0.97	0.29	0.16	0.44	0.55	32.57	('3:197463526:197463773:-@3:197444848:197445001:-@3:197431963:197432046:-.A.dn_3:197463526:197463773:-@3:197444848:197445001:-@3:197431963:197432046:-.A.se_3:197463526:197463773:-@3:197444848:197445001:-@3:197431963:197432046:-.A.up', '3:197463526:197463773:-@3:197444848:197445001:-@3:197431963:197432046:-.B.dn_3:197463526:197463773:-@3:197444848:197445001:-@3:197431963:197432046:-.B.up')	(0,0):31,(1,0):13,(1,1):1	00:14:00	(0,0):38,(0,1):12,(1,0):14	0:14,1:12	3	-	(197431963, 197431963)	(197463773, 197463773)
SE	TROVE2	1:193028552:193028906:+@1:193038164:193038311:+@1:193044950:193045170:+	0.84	0.55	1	0.32	0.14	0.56	0.52	55.53	('1:193028552:193028906:+@1:193038164:193038311:+@1:193044950:193045170:+.A.up_1:193028552:193028906:+@1:193038164:193038311:+@1:193044950:193045170:+.A.se_1:193028552:193028906:+@1:193038164:193038311:+@1:193044950:193045170:+.A.dn', '1:193028552:193028906:+@1:193038164:193038311:+@1:193044950:193045170:+.B.up_1:193028552:193028906:+@1:193038164:193038311:+@1:193044950:193045170:+.B.dn')	(0,0):310,(1,0):9,(1,1):6	00:15:00	(0,0):363,(0,1):9,(1,0):6,(1,1):1	0:6,1:10	1	+	(193028552, 193028552)	(193045170, 193045170)
SE	C1orf109	1:38157702:38157914:-@1:38155888:38156110:-@1:38155278:38155558:-	0.87	0.53	1	0.35	0.21	0.51	0.52	22.54	('1:38157702:38157914:-@1:38155888:38156110:-@1:38155278:38155558:-.A.dn_1:38157702:38157914:-@1:38155888:38156110:-@1:38155278:38155558:-.A.se_1:38157702:38157914:-@1:38155888:38156110:-@1:38155278:38155558:-.A.up', '1:38157702:38157914:-@1:38155888:38156110:-@1:38155278:38155558:-.B.dn_1:38157702:38157914:-@1:38155888:38156110:-@1:38155278:38155558:-.B.up')	(0,0):286,(1,0):22,(1,1):13	0:30,1:5	(0,0):329,(0,1):7,(1,0):19,(1,1):26	0:26,1:26	1	-	(38155278, 38155278)	(38157914, 38157914)
SE	HMGXB4	22:35659789:35659867:+@22:35659975:35660089:+@22:35660641:35661596:+	0.55	0.29	0.81	0.07	0.01	0.2	0.48	94.97	('22:35659789:35659867:+@22:35659975:35660089:+@22:35660641:35661596:+.A.up_22:35659789:35659867:+@22:35659975:35660089:+@22:35660641:35661596:+.A.se_22:35659789:35659867:+@22:35659975:35660089:+@22:35660641:35661596:+.A.dn', '22:35659789:35659867:+@22:35659975:35660089:+@22:35660641:35661596:+.B.up_22:35659789:35659867:+@22:35659975:35660089:+@22:35660641:35661596:+.B.dn')	(0,0):35,(0,1):4,(1,0):11,(1,1):55	0:52,1:18	(0,0):48,(0,1):12,(1,0):1,(1,1):82	0:3,1:92	22	+	(35659789, 35659789)	(35661596, 35661596)
SE	PRR5	22:45072688:45073120:+@22:45098372:45098488:+@22:45110471:45110551:+	0.81	0.61	0.95	0.34	0.16	0.54	0.47	708.27	('22:45072688:45073120:+@22:45098372:45098488:+@22:45110471:45110551:+.A.up_22:45072688:45073120:+@22:45098372:45098488:+@22:45110471:45110551:+.A.se_22:45072688:45073120:+@22:45098372:45098488:+@22:45110471:45110551:+.A.dn', '22:45072688:45073120:+@22:45098372:45098488:+@22:45110471:45110551:+.B.up_22:45072688:45073120:+@22:45098372:45098488:+@22:45110471:45110551:+.B.dn')	(0,0):60,(0,1):3,(1,0):22,(1,1):2	0:24,1:3	(0,0):71,(0,1):9,(1,0):9,(1,1):9	0:12,1:15	22	+	(45072688, 45072688)	(45110551, 45110551)
SE	DPAGT1	11:118972205:118972785:-@11:118971728:118971757:-@11:118971340:118971553:-	0.54	0.3	0.76	0.12	0.02	0.34	0.42	15.77	('11:118972205:118972785:-@11:118971728:118971757:-@11:118971340:118971553:-.A.dn_11:118972205:118972785:-@11:118971728:118971757:-@11:118971340:118971553:-.A.se_11:118972205:118972785:-@11:118971728:118971757:-@11:118971340:118971553:-.A.up', '11:118972205:118972785:-@11:118971728:118971757:-@11:118971340:118971553:-.B.dn_11:118972205:118972785:-@11:118971728:118971757:-@11:118971340:118971553:-…	(0,0):303,(0,1):2,(1,0):8,(1,1):165	0:94,1:81	(0,0):483,(0,1):3,(1,0):1,(1,1):181	0:5,1:180	11	-	(118971340, 118971340)	(118972785, 118972785)
SE	ANKRD16	10:5924969:5925130:-@10:5922261:5922339:-@10:5920050:5920250:-	0.91	0.72	1	0.5	0.32	0.68	0.41	69.51	('10:5924969:5925130:-@10:5922261:5922339:-@10:5920050:5920250:-.A.dn_10:5924969:5925130:-@10:5922261:5922339:-@10:5920050:5920250:-.A.se_10:5924969:5925130:-@10:5922261:5922339:-@10:5920050:5920250:-.A.up', '10:5924969:5925130:-@10:5922261:5922339:-@10:5920050:5920250:-.B.dn_10:5924969:5925130:-@10:5922261:5922339:-@10:5920050:5920250:-.B.up')	(0,0):69,(1,0):23,(1,1):3	00:26:00	(0,0):69,(0,1):8,(1,0):16,(1,1):2	0:18,1:8	10	-	(5920050, 5920050)	(5925130, 5925130)
SE	MPHOSPH9	12:123714808:123715069:-@12:123712093:123712163:-@12:123707585:123707674:-	0.81	0.59	0.95	0.41	0.2	0.63	0.4	19.17	('12:123714808:123715069:-@12:123712093:123712163:-@12:123707585:123707674:-.A.dn_12:123714808:123715069:-@12:123712093:123712163:-@12:123707585:123707674:-.A.se_12:123714808:123715069:-@12:123712093:123712163:-@12:123707585:123707674:-.A.up', '12:123714808:123715069:-@12:123712093:123712163:-@12:123707585:123707674:-.B.dn_12:123714808:123715069:-@12:123712093:123712163:-@12:123707585:123707674:-…	(0,0):42,(0,1):1,(1,0):14,(1,1):6	0:19,1:2	(0,0):45,(0,1):4,(1,0):7,(1,1):11	0:10,1:12	12	-	(123707585, 123707585)	(123715069, 123715069)
SE	GXYLT1	12:42538228:42538673:-@12:42523561:42523653:-@12:42512802:42512973:-	0.44	0.28	0.64	0.04	0	0.13	0.4	1.61919e+07	('12:42538228:42538673:-@12:42523561:42523653:-@12:42512802:42512973:-.A.dn_12:42538228:42538673:-@12:42523561:42523653:-@12:42512802:42512973:-.A.se_12:42538228:42538673:-@12:42523561:42523653:-@12:42512802:42512973:-.A.up', '12:42538228:42538673:-@12:42523561:42523653:-@12:42512802:42512973:-.B.dn_12:42538228:42538673:-@12:42523561:42523653:-@12:42512802:42512973:-.B.up')	(0,0):24,(0,1):11,(1,0):13,(1,1):18	0:18,1:24	(0,0):41,(0,1):16,(1,1):33	0:0,1:49	12	-	(42512802, 42512802)	(42538673, 42538673)
SE	DSC2	18:28648860:28649117:-@18:28648265:28648310:-@18:28645942:28648178:-	0.55	0.38	0.72	0.15	0.04	0.3	0.4	70.82	('18:28648860:28649117:-@18:28648265:28648310:-@18:28645942:28648178:-.A.dn_18:28648860:28649117:-@18:28648265:28648310:-@18:28645942:28648178:-.A.se_18:28648860:28649117:-@18:28648265:28648310:-@18:28645942:28648178:-.A.up', '18:28648860:28649117:-@18:28648265:28648310:-@18:28645942:28648178:-.B.dn_18:28648860:28649117:-@18:28648265:28648310:-@18:28645942:28648178:-.B.up')	(0,0):24,(0,1):12,(1,0):16,(1,1):101	0:87,1:42	(0,0):22,(0,1):21,(1,0):3,(1,1):102	0:25,1:101	18	-	(28645942, 28645942)	(28649117, 28649117)
SE	ANO6	12:45609770:45610174:+@12:45695797:45695876:+@12:45725078:45725206:+	0.9	0.72	0.99	0.51	0.32	0.73	0.39	10.02	('12:45609770:45610174:+@12:45695797:45695876:+@12:45725078:45725206:+.A.up_12:45609770:45610174:+@12:45695797:45695876:+@12:45725078:45725206:+.A.se_12:45609770:45610174:+@12:45695797:45695876:+@12:45725078:45725206:+.A.dn', '12:45609770:45610174:+@12:45695797:45695876:+@12:45725078:45725206:+.B.up_12:45609770:45610174:+@12:45695797:45695876:+@12:45725078:45725206:+.B.dn')	(0,0):55,(1,0):12,(1,1):12	00:24:00	(0,0):58,(0,1):6,(1,0):12,(1,1):18	0:21,1:15	12	+	(45609770, 45609770)	(45725206, 45725206)
SE	GEMIN7	19:45582530:45582635:+@19:45583165:45583287:+@19:45593365:45594782:+	0.97	0.9	1	0.58	0.5	0.66	0.39	1000000000000	('19:45582530:45582635:+@19:45583165:45583287:+@19:45593365:45594782:+.A.up_19:45582530:45582635:+@19:45583165:45583287:+@19:45593365:45594782:+.A.se_19:45582530:45582635:+@19:45583165:45583287:+@19:45593365:45594782:+.A.dn', '19:45582530:45582635:+@19:45583165:45583287:+@19:45593365:45594782:+.B.up_19:45582530:45582635:+@19:45583165:45583287:+@19:45593365:45594782:+.B.dn')	(0,0):109,(1,0):83,(1,1):422	0:494,1:11	(0,0):106,(0,1):51,(1,0):104,(1,1):476	0:368,1:263	19	+	(45582530, 45582530)	(45594782, 45594782)
SE	NIPA2	15:23034147:23034427:-@15:23033278:23033413:-@15:23027801:23027922:-	0.89	0.72	0.99	0.51	0.41	0.62	0.38	43.44	('15:23034147:23034427:-@15:23033278:23033413:-@15:23027801:23027922:-.A.dn_15:23034147:23034427:-@15:23033278:23033413:-@15:23027801:23027922:-.A.se_15:23034147:23034427:-@15:23033278:23033413:-@15:23027801:23027922:-.A.up', '15:23034147:23034427:-@15:23033278:23033413:-@15:23027801:23027922:-.B.dn_15:23034147:23034427:-@15:23033278:23033413:-@15:23027801:23027922:-.B.up')	(0,0):344,(1,0):72,(1,1):44	0:109,1:7	(0,0):362,(0,1):25,(1,0):72,(1,1):19	0:82,1:34	15	-	(23027801, 23027801)	(23034427, 23034427)
SE	C5orf34	5:43514908:43515273:-@5:43509247:43509477:-@5:43508679:43508768:-	0.51	0.3	0.79	0.14	0.04	0.27	0.37	14.85	('5:43514908:43515273:-@5:43509247:43509477:-@5:43508679:43508768:-.A.dn_5:43514908:43515273:-@5:43509247:43509477:-@5:43508679:43508768:-.A.se_5:43514908:43515273:-@5:43509247:43509477:-@5:43508679:43508768:-.A.up', '5:43514908:43515273:-@5:43509247:43509477:-@5:43508679:43508768:-.B.dn_5:43514908:43515273:-@5:43509247:43509477:-@5:43508679:43508768:-.B.up')	(0,0):45,(0,1):1,(1,0):20,(1,1):25	0:39,1:7	(0,0):45,(0,1):2,(1,0):6,(1,1):29	0:12,1:25	5	-	(43508679, 43508679)	(43515273, 43515273)
SE	HNRNPR	1:23670704:23670853:-@1:23667345:23667513:-@1:23664983:23665101:-	0.75	0.57	0.91	0.41	0.3	0.54	0.34	20.37	('1:23670704:23670853:-@1:23667345:23667513:-@1:23664983:23665101:-.A.dn_1:23670704:23670853:-@1:23667345:23667513:-@1:23664983:23665101:-.A.se_1:23670704:23670853:-@1:23667345:23667513:-@1:23664983:23665101:-.A.up', '1:23670704:23670853:-@1:23667345:23667513:-@1:23664983:23665101:-.B.dn_1:23670704:23670853:-@1:23667345:23667513:-@1:23664983:23665101:-.B.up')	(0,0):574,(0,1):4,(1,0):71	0:71,1:4	(0,0):602,(0,1):17,(1,0):67	0:67,1:17	1	-	(23664983, 23664983)	(23670853, 23670853)
SE	EDEM3	1:184723623:184724041:-@1:184718681:184718726:-@1:184706745:184706845:-	0.96	0.87	1	0.63	0.45	0.82	0.33	74.07	('1:184723623:184724041:-@1:184718681:184718726:-@1:184706745:184706845:-.A.dn_1:184723623:184724041:-@1:184718681:184718726:-@1:184706745:184706845:-.A.se_1:184723623:184724041:-@1:184718681:184718726:-@1:184706745:184706845:-.A.up', '1:184723623:184724041:-@1:184718681:184718726:-@1:184706745:184706845:-.B.dn_1:184723623:184724041:-@1:184718681:184718726:-@1:184706745:184706845:-.B.up')	(0,0):63,(1,0):48,(1,1):78	0:122,1:4	(0,0):59,(0,1):6,(1,0):23,(1,1):56	0:59,1:26	1	-	(184706745, 184706745)	(184724041, 184724041)
SE	RBM41	X:106358582:106358786:-@X:106356627:106356698:-@X:106331666:106332069:-	0.72	0.56	0.85	0.4	0.26	0.56	0.32	11.13	('X:106358582:106358786:-@X:106356627:106356698:-@X:106331666:106332069:-.A.dn_X:106358582:106358786:-@X:106356627:106356698:-@X:106331666:106332069:-.A.se_X:106358582:106358786:-@X:106356627:106356698:-@X:106331666:106332069:-.A.up', 'X:106358582:106358786:-@X:106356627:106356698:-@X:106331666:106332069:-.B.dn_X:106358582:106358786:-@X:106356627:106356698:-@X:106331666:106332069:-.B.up')	(0,0):88,(0,1):10,(1,0):38,(1,1):23	0:55,1:16	(0,0):105,(0,1):19,(1,0):20,(1,1):33	0:42,1:30	X	-	(106331666, 106331666)	(106358786, 106358786)
SE	NKIRAS2	17:40174417:40174490:+@17:40174583:40174658:+@17:40175672:40177656:+	0.95	0.83	1	0.65	0.47	0.8	0.3	53.69	('17:40174417:40174490:+@17:40174583:40174658:+@17:40175672:40177656:+.A.up_17:40174417:40174490:+@17:40174583:40174658:+@17:40175672:40177656:+.A.se_17:40174417:40174490:+@17:40174583:40174658:+@17:40175672:40177656:+.A.dn', '17:40174417:40174490:+@17:40174583:40174658:+@17:40175672:40177656:+.B.up_17:40174417:40174490:+@17:40174583:40174658:+@17:40175672:40177656:+.B.dn')	(0,0):171,(1,0):43,(1,1):620	0.460417	(0,0):212,(0,1):5,(1,0):31,(1,1):700	0:568,1:168	17	+	(40174417, 40174417)	(40177656, 40177656)
SE	FAM120AOS	9:96212761:96212881:-@9:96210651:96210771:-@9:96208782:96209979:-	0.79	0.67	0.89	0.49	0.37	0.61	0.3	50.72	('9:96212761:96212881:-@9:96210651:96210771:-@9:96208782:96209979:-.A.dn_9:96212761:96212881:-@9:96210651:96210771:-@9:96208782:96209979:-.A.se_9:96212761:96212881:-@9:96210651:96210771:-@9:96208782:96209979:-.A.up', '9:96212761:96212881:-@9:96210651:96210771:-@9:96208782:96209979:-.B.dn_9:96212761:96212881:-@9:96210651:96210771:-@9:96208782:96209979:-.B.up')	(0,0):106,(0,1):6,(1,0):68,(1,1):418	0:393,1:99	(0,0):119,(0,1):18,(1,0):49,(1,1):510	0:298,1:279	9	-	(96208782, 96208782)	(96212881, 96212881)
SE	ANKEF1	20:10015697:10015981:+@20:10016227:10016290:+@20:10018906:10019295:+	0.37	0.18	0.57	0.08	0.03	0.17	0.29	15.63	('20:10015697:10015981:+@20:10016227:10016290:+@20:10018906:10019295:+.A.up_20:10015697:10015981:+@20:10016227:10016290:+@20:10018906:10019295:+.A.se_20:10015697:10015981:+@20:10016227:10016290:+@20:10018906:10019295:+.A.dn', '20:10015697:10015981:+@20:10016227:10016290:+@20:10018906:10019295:+.B.up_20:10015697:10015981:+@20:10016227:10016290:+@20:10018906:10019295:+.B.dn')	(0,0):15,(0,1):9,(1,0):7,(1,1):14	0:14,1:16	(0,0):15,(0,1):37,(1,0):3,(1,1):11	0:4,1:47	20	+	(10015697, 10015697)	(10019295, 10019295)
SE	MATR3	5:138614740:138614818:+@5:138615624:138615747:+@5:138618428:138618873:+	0.55	0.42	0.72	0.27	0.19	0.37	0.28	45.15	('5:138614740:138614818:+@5:138615624:138615747:+@5:138618428:138618873:+.A.up_5:138614740:138614818:+@5:138615624:138615747:+@5:138618428:138618873:+.A.se_5:138614740:138614818:+@5:138615624:138615747:+@5:138618428:138618873:+.A.dn', '5:138614740:138614818:+@5:138615624:138615747:+@5:138618428:138618873:+.B.up_5:138614740:138614818:+@5:138615624:138615747:+@5:138618428:138618873:+.B.dn')	(0,0):1790,(0,1):4,(1,0):69,(1,1):209	0:185,1:97	(0,0):1939,(0,1):9,(1,0):44,(1,1):236	0:115,1:174	5	+	(138614740, 138614740)	(138618873, 138618873)
SE	DCAF6	1:167973771:167974031:+@1:167992226:167992285:+@1:168007609:168007726:+	0.39	0.24	0.57	0.12	0.05	0.2	0.27	34.59	('1:167973771:167974031:+@1:167992226:167992285:+@1:168007609:168007726:+.A.up_1:167973771:167974031:+@1:167992226:167992285:+@1:168007609:168007726:+.A.se_1:167973771:167974031:+@1:167992226:167992285:+@1:168007609:168007726:+.A.dn', '1:167973771:167974031:+@1:167992226:167992285:+@1:168007609:168007726:+.B.up_1:167973771:167974031:+@1:167992226:167992285:+@1:168007609:168007726:+.B.dn')	(0,0):259,(0,1):15,(1,0):17,(1,1):13	0:21,1:24	(0,0):370,(0,1):38,(1,0):7,(1,1):7	0:7,1:45	1	+	(167973771, 167973771)	(168007726, 168007726)
SE	PGAP2	11:3832480:3832654:+@11:3844139:3844223:+@11:3845113:3845365:+	0.35	0.2	0.56	0.08	0.02	0.17	0.27	18.57	('11:3832480:3832654:+@11:3844139:3844223:+@11:3845113:3845365:+.A.up_11:3832480:3832654:+@11:3844139:3844223:+@11:3845113:3845365:+.A.se_11:3832480:3832654:+@11:3844139:3844223:+@11:3845113:3845365:+.A.dn', '11:3832480:3832654:+@11:3844139:3844223:+@11:3845113:3845365:+.B.up_11:3832480:3832654:+@11:3844139:3844223:+@11:3845113:3845365:+.B.dn')	(0,0):282,(0,1):9,(1,0):10,(1,1):10	0:15,1:14	(0,0):350,(0,1):20,(1,0):3,(1,1):13	0:4,1:32	11	+	(3832480, 3832480)	(3845365, 3845365)
SE	NME4	16:446725:447079:+@16:448208:448385:+@16:448990:449123:+	0.3	0.14	0.56	0.04	0.01	0.11	0.26	15.92	('16:446725:447079:+@16:448208:448385:+@16:448990:449123:+.A.up_16:446725:447079:+@16:448208:448385:+@16:448990:449123:+.A.se_16:446725:447079:+@16:448208:448385:+@16:448990:449123:+.A.dn', '16:446725:447079:+@16:448208:448385:+@16:448990:449123:+.B.up_16:446725:447079:+@16:448208:448385:+@16:448990:449123:+.B.dn')	(0,0):733,(0,1):5,(1,0):6,(1,1):14	0:11,1:14	(0,0):809,(0,1):11,(1,0):1,(1,1):21	0:1,1:32	16	+	(446725, 446725)	(449123, 449123)
SE	ZFYVE20	3:15137480:15137795:-@3:15132846:15133000:-@3:15131906:15132046:-	0.35	0.18	0.54	0.09	0.03	0.18	0.26	10.2	('3:15137480:15137795:-@3:15132846:15133000:-@3:15131906:15132046:-.A.dn_3:15137480:15137795:-@3:15132846:15133000:-@3:15131906:15132046:-.A.se_3:15137480:15137795:-@3:15132846:15133000:-@3:15131906:15132046:-.A.up', '3:15137480:15137795:-@3:15132846:15133000:-@3:15131906:15132046:-.B.dn_3:15137480:15137795:-@3:15132846:15133000:-@3:15131906:15132046:-.B.up')	(0,0):62,(0,1):11,(1,0):13,(1,1):6	0:17,1:13	(0,0):90,(0,1):20,(1,0):4,(1,1):11	0:4,1:31	3	-	(15131906, 15131906)	(15137795, 15137795)
SE	HIBCH	2:191077682:191077801:-@2:191073606:191073639:-@2:191069360:191069958:-	0.92	0.83	0.98	0.67	0.51	0.8	0.25	15.32	('2:191077682:191077801:-@2:191073606:191073639:-@2:191069360:191069958:-.A.dn_2:191077682:191077801:-@2:191073606:191073639:-@2:191069360:191069958:-.A.se_2:191077682:191077801:-@2:191073606:191073639:-@2:191069360:191069958:-.A.up', '2:191077682:191077801:-@2:191073606:191073639:-@2:191069360:191069958:-.B.dn_2:191077682:191077801:-@2:191073606:191073639:-@2:191069360:191069958:-.B.up')	(0,0):184,(0,1):2,(1,0):41,(1,1):70	0:106,1:7	(0,0):243,(0,1):9,(1,0):24,(1,1):71	0:69,1:35	2	-	(191069360, 191069360)	(191077801, 191077801)
SE	NF2	22:30077428:30077590:+@22:30079009:30079068:+@22:30090741:30094589:+	0.28	0.13	0.47	0.04	0	0.11	0.24	11.61	('22:30077428:30077590:+@22:30079009:30079068:+@22:30090741:30094589:+.A.up_22:30077428:30077590:+@22:30079009:30079068:+@22:30090741:30094589:+.A.se_22:30077428:30077590:+@22:30079009:30079068:+@22:30090741:30094589:+.A.dn', '22:30077428:30077590:+@22:30079009:30079068:+@22:30090741:30094589:+.B.up_22:30077428:30077590:+@22:30079009:30079068:+@22:30090741:30094589:+.B.dn')	(0,0):65,(0,1):17,(1,0):7,(1,1):219	0:71,1:172	(0,0):80,(0,1):32,(1,1):327	0:43,1:316	22	+	(30077428, 30077428)	(30094589, 30094589)
SE	ACSL3	2:223752548:223752606:+@2:223765392:223765498:+@2:223773451:223773868:+	0.32	0.19	0.46	0.09	0.05	0.15	0.23	40.1	('2:223752548:223752606:+@2:223765392:223765498:+@2:223773451:223773868:+.A.up_2:223752548:223752606:+@2:223765392:223765498:+@2:223773451:223773868:+.A.se_2:223752548:223752606:+@2:223765392:223765498:+@2:223773451:223773868:+.A.dn', '2:223752548:223752606:+@2:223765392:223765498:+@2:223773451:223773868:+.B.up_2:223752548:223752606:+@2:223765392:223765498:+@2:223773451:223773868:+.B.dn')	(0,0):119,(0,1):15,(1,0):18,(1,1):43	0:30,1:46	(0,0):163,(0,1):44,(1,0):10,(1,1):59	0:18,1:95	2	+	(223752548, 223752548)	(223773868, 223773868)
SE	TNRC6A	16:24800553:24803138:+@16:24804794:24804970:+@16:24805865:24806040:+	0.35	0.23	0.5	0.14	0.07	0.23	0.21	17.09	('16:24800553:24803138:+@16:24804794:24804970:+@16:24805865:24806040:+.A.up_16:24800553:24803138:+@16:24804794:24804970:+@16:24805865:24806040:+.A.se_16:24800553:24803138:+@16:24804794:24804970:+@16:24805865:24806040:+.A.dn', '16:24800553:24803138:+@16:24804794:24804970:+@16:24805865:24806040:+.B.up_16:24800553:24803138:+@16:24804794:24804970:+@16:24805865:24806040:+.B.dn')	(0,0):71,(0,1):18,(1,0):19,(1,1):391	0:161,1:267	(0,0):87,(0,1):22,(1,0):7,(1,1):472	0:58,1:443	16	+	(24800553, 24800553)	(24806040, 24806040)
SE	EXO1	1:242012033:242012329:+@1:242012414:242012518:+@1:242013711:242013888:+	0.14	0.08	0.2	0.34	0.24	0.44	-0.2	18.41	('1:242012033:242012329:+@1:242012414:242012518:+@1:242013711:242013888:+.A.up_1:242012033:242012329:+@1:242012414:242012518:+@1:242013711:242013888:+.A.se_1:242012033:242012329:+@1:242012414:242012518:+@1:242013711:242013888:+.A.dn', '1:242012033:242012329:+@1:242012414:242012518:+@1:242013711:242013888:+.B.up_1:242012033:242012329:+@1:242012414:242012518:+@1:242013711:242013888:+.B.dn')	(0,0):281,(0,1):60,(1,0):18,(1,1):33	0:19,1:92	(0,0):376,(0,1):35,(1,0):33,(1,1):17	0:36,1:49	1	+	(242012033, 242012033)	(242013888, 242013888)
SE	CTNND1	11:57529234:57529518:+@11:57556509:57556627:+@11:57558857:57559145:+	0.77	0.67	0.87	0.98	0.94	1	-0.21	2048.97	('11:57529234:57529518:+@11:57556509:57556627:+@11:57558857:57559145:+.A.up_11:57529234:57529518:+@11:57556509:57556627:+@11:57558857:57559145:+.A.se_11:57529234:57529518:+@11:57556509:57556627:+@11:57558857:57559145:+.A.dn', '11:57529234:57529518:+@11:57556509:57556627:+@11:57558857:57559145:+.B.up_11:57529234:57529518:+@11:57556509:57556627:+@11:57558857:57559145:+.B.dn')	(0,0):130,(0,1):12,(1,0):67,(1,1):12	0:77,1:14	(0,0):143,(1,0):84,(1,1):10	0:93,1:1	11	+	(57529234, 57529234)	(57559145, 57559145)
SE	TIMMDC1	3:119217368:119217774:+@3:119219542:119219707:+@3:119222379:119222467:+	0.72	0.61	0.83	0.94	0.86	0.99	-0.22	12.92	('3:119217368:119217774:+@3:119219542:119219707:+@3:119222379:119222467:+.A.up_3:119217368:119217774:+@3:119219542:119219707:+@3:119222379:119222467:+.A.se_3:119217368:119217774:+@3:119219542:119219707:+@3:119222379:119222467:+.A.dn', '3:119217368:119217774:+@3:119219542:119219707:+@3:119222379:119222467:+.B.up_3:119217368:119217774:+@3:119219542:119219707:+@3:119222379:119222467:+.B.dn')	(0,0):207,(0,1):4,(1,0):174,(1,1):252	0:350,1:80	(0,0):261,(0,1):1,(1,0):246,(1,1):199	0:442,1:4	3	+	(119217368, 119217368)	(119222467, 119222467)
SE	WBP5	X:102611380:102611534:+@X:102612011:102612089:+@X:102612543:102613397:+	0.42	0.34	0.5	0.64	0.57	0.71	-0.22	110.34	('X:102611380:102611534:+@X:102612011:102612089:+@X:102612543:102613397:+.A.up_X:102611380:102611534:+@X:102612011:102612089:+@X:102612543:102613397:+.A.se_X:102611380:102611534:+@X:102612011:102612089:+@X:102612543:102613397:+.A.dn', 'X:102611380:102611534:+@X:102612011:102612089:+@X:102612543:102613397:+.B.up_X:102611380:102611534:+@X:102612011:102612089:+@X:102612543:102613397:+.B.dn')	(0,0):36,(0,1):67,(1,0):64,(1,1):244	0:154,1:221	(0,0):41,(0,1):57,(1,0):132,(1,1):244	0:292,1:141	X	+	(102611380, 102611380)	(102613397, 102613397)
SE	C1orf43	1:154192818:154193273:-@1:154192312:154192413:-@1:154186933:154187050:-	0.77	0.72	0.82	0.99	0.98	1	-0.22	1000000000000	('1:154192818:154193273:-@1:154192312:154192413:-@1:154186933:154187050:-.A.dn_1:154192818:154193273:-@1:154192312:154192413:-@1:154186933:154187050:-.A.se_1:154192818:154193273:-@1:154192312:154192413:-@1:154186933:154187050:-.A.up', '1:154192818:154193273:-@1:154192312:154192413:-@1:154186933:154187050:-.B.dn_1:154192818:154193273:-@1:154192312:154192413:-@1:154186933:154187050:-.B.up')	(0,0):383,(0,1):57,(1,0):304,(1,1):113	0:388,1:86	(0,0):419,(0,1):2,(1,0):399,(1,1):76	0:472,1:5	1	-	(154186933, 154186933)	(154193273, 154193273)
SE	HSF1	8:145535649:145535930:+@8:145536314:145536397:+@8:145537197:145537302:+	0.22	0.14	0.3	0.45	0.34	0.57	-0.23	19.94	('8:145535649:145535930:+@8:145536314:145536397:+@8:145537197:145537302:+.A.up_8:145535649:145535930:+@8:145536314:145536397:+@8:145537197:145537302:+.A.se_8:145535649:145535930:+@8:145536314:145536397:+@8:145537197:145537302:+.A.dn', '8:145535649:145535930:+@8:145536314:145536397:+@8:145537197:145537302:+.B.up_8:145535649:145535930:+@8:145536314:145536397:+@8:145537197:145537302:+.B.dn')	(0,0):198,(0,1):38,(1,0):23,(1,1):26	0:24,1:63	(0,0):275,(0,1):27,(1,0):48,(1,1):21	0:54,1:42	8	+	(145535649, 145535649)	(145537302, 145537302)
SE	EEF1D	8:144679518:144679845:-@8:144672778:144672908:-@8:144671161:144672251:-	0.2	0.12	0.29	0.45	0.32	0.6	-0.25	13.65	('8:144679518:144679845:-@8:144672778:144672908:-@8:144671161:144672251:-.A.dn_8:144679518:144679845:-@8:144672778:144672908:-@8:144671161:144672251:-.A.se_8:144679518:144679845:-@8:144672778:144672908:-@8:144671161:144672251:-.A.up', '8:144679518:144679845:-@8:144672778:144672908:-@8:144671161:144672251:-.B.dn_8:144679518:144679845:-@8:144672778:144672908:-@8:144671161:144672251:-.B.up')	(0,0):1308,(0,1):22,(1,0):14,(1,1):367	0:91,1:312	(0,0):1440,(0,1):7,(1,0):29,(1,1):438	0:215,1:259	8	-	(144671161, 144671161)	(144679845, 144679845)
SE	RBBP6	16:24578464:24578826:+@16:24579113:24579214:+@16:24580066:24581820:+	0.48	0.36	0.59	0.74	0.62	0.85	-0.26	10.67	('16:24578464:24578826:+@16:24579113:24579214:+@16:24580066:24581820:+.A.up_16:24578464:24578826:+@16:24579113:24579214:+@16:24580066:24581820:+.A.se_16:24578464:24578826:+@16:24579113:24579214:+@16:24580066:24581820:+.A.dn', '16:24578464:24578826:+@16:24579113:24579214:+@16:24580066:24581820:+.B.up_16:24578464:24578826:+@16:24579113:24579214:+@16:24580066:24581820:+.B.dn')	(0,0):101,(0,1):29,(1,0):38,(1,1):367	0:230,1:204	(0,0):130,(0,1):12,(1,0):53,(1,1):390	0:314,1:141	16	+	(24578464, 24578464)	(24581820, 24581820)
SE	GOLGA2P7	15:84898604:84898920:-@15:84873983:84874071:-@15:84873539:84873727:-	0.36	0.24	0.51	0.63	0.5	0.75	-0.27	10.84	('15:84898604:84898920:-@15:84873983:84874071:-@15:84873539:84873727:-.A.dn_15:84898604:84898920:-@15:84873983:84874071:-@15:84873539:84873727:-.A.se_15:84898604:84898920:-@15:84873983:84874071:-@15:84873539:84873727:-.A.up', '15:84898604:84898920:-@15:84873983:84874071:-@15:84873539:84873727:-.B.dn_15:84898604:84898920:-@15:84873983:84874071:-@15:84873539:84873727:-.B.up')	(0,0):243,(0,1):24,(1,0):22,(1,1):16	0:27,1:35	(0,0):297,(0,1):15,(1,0):51,(1,1):14	0:60,1:20	15	-	(84873539, 84873539)	(84898920, 84898920)
SE	USF2	19:35760484:35760602:+@19:35760706:35760906:+@19:35761350:35761500:+	0.54	0.43	0.65	0.82	0.7	0.92	-0.28	23.08	('19:35760484:35760602:+@19:35760706:35760906:+@19:35761350:35761500:+.A.up_19:35760484:35760602:+@19:35760706:35760906:+@19:35761350:35761500:+.A.se_19:35760484:35760602:+@19:35760706:35760906:+@19:35761350:35761500:+.A.dn', '19:35760484:35760602:+@19:35760706:35760906:+@19:35761350:35761500:+.B.up_19:35760484:35760602:+@19:35760706:35760906:+@19:35761350:35761500:+.B.dn')	(0,0):337,(0,1):20,(1,0):162	0:162,1:20	(0,0):369,(0,1):7,(1,0):226	0:226,1:7	19	+	(35760484, 35760484)	(35761500, 35761500)
SE	TBC1D10A	22:30722662:30722955:-@22:30700520:30700619:-@22:30695433:30695540:-	0.66	0.48	0.81	0.95	0.82	1	-0.29	12.97	('22:30722662:30722955:-@22:30700520:30700619:-@22:30695433:30695540:-.A.dn_22:30722662:30722955:-@22:30700520:30700619:-@22:30695433:30695540:-.A.se_22:30722662:30722955:-@22:30700520:30700619:-@22:30695433:30695540:-.A.up', '22:30722662:30722955:-@22:30700520:30700619:-@22:30695433:30695540:-.B.dn_22:30722662:30722955:-@22:30700520:30700619:-@22:30695433:30695540:-.B.up')	(0,0):46,(0,1):8,(1,0):29,(1,1):1	0:30,1:8	(0,0):31,(1,0):31,(1,1):2	00:33:00	22	-	(30695433, 30695433)	(30722955, 30722955)
SE	MRPS25	3:15100876:15100982:-@3:15094798:15094974:-@3:15090019:15094140:-	0.19	0.11	0.31	0.48	0.35	0.61	-0.29	55.63	('3:15100876:15100982:-@3:15094798:15094974:-@3:15090019:15094140:-.A.dn_3:15100876:15100982:-@3:15094798:15094974:-@3:15090019:15094140:-.A.se_3:15100876:15100982:-@3:15094798:15094974:-@3:15090019:15094140:-.A.up', '3:15100876:15100982:-@3:15094798:15094974:-@3:15090019:15094140:-.B.dn_3:15100876:15100982:-@3:15094798:15094974:-@3:15090019:15094140:-.B.up')	(0,0):1404,(0,1):5,(1,0):18,(1,1):2052	0:381,1:1694	(0,0):1619,(0,1):4,(1,0):54,(1,1):2282	0:1186,1:1154	3	-	(15090019, 15090019)	(15100982, 15100982)
SE	BCLAF1	6:136599003:136599914:-@6:136597606:136597646:-@6:136596981:136597127:-	0.57	0.41	0.72	0.87	0.73	0.97	-0.3	14.77	('6:136599003:136599914:-@6:136597606:136597646:-@6:136596981:136597127:-.A.dn_6:136599003:136599914:-@6:136597606:136597646:-@6:136596981:136597127:-.A.se_6:136599003:136599914:-@6:136597606:136597646:-@6:136596981:136597127:-.A.up', '6:136599003:136599914:-@6:136597606:136597646:-@6:136596981:136597127:-.B.dn_6:136599003:136599914:-@6:136597606:136597646:-@6:136596981:136597127:-.B.up')	(0,0):607,(0,1):10,(1,0):29,(1,1):446	0:279,1:206	(0,0):634,(0,1):3,(1,0):49,(1,1):429	0:423,1:58	6	-	(136596981, 136596981)	(136599914, 136599914)
SE	SIN3A	15:75743764:75744087:-@15:75728687:75728784:-@15:75722528:75722749:-	0.05	0	0.17	0.36	0.15	0.62	-0.31	16.11	('15:75743764:75744087:-@15:75728687:75728784:-@15:75722528:75722749:-.A.dn_15:75743764:75744087:-@15:75728687:75728784:-@15:75722528:75722749:-.A.se_15:75743764:75744087:-@15:75728687:75728784:-@15:75722528:75722749:-.A.up', '15:75743764:75744087:-@15:75728687:75728784:-@15:75722528:75722749:-.B.dn_15:75743764:75744087:-@15:75728687:75728784:-@15:75722528:75722749:-.B.up')	(0,0):57,(0,1):15	0:0,1:15	(0,0):73,(0,1):5,(1,0):5,(1,1):1	0:5,1:6	15	-	(75722528, 75722528)	(75744087, 75744087)
SE	C16orf58	16:31519395:31519706:-@16:31519085:31519199:-@16:31512007:31512052:-	0.66	0.51	0.82	0.97	0.89	1	-0.31	992.26	('16:31519395:31519706:-@16:31519085:31519199:-@16:31512007:31512052:-.A.dn_16:31519395:31519706:-@16:31519085:31519199:-@16:31512007:31512052:-.A.se_16:31519395:31519706:-@16:31519085:31519199:-@16:31512007:31512052:-.A.up', '16:31519395:31519706:-@16:31519085:31519199:-@16:31512007:31512052:-.B.dn_16:31519395:31519706:-@16:31519085:31519199:-@16:31512007:31512052:-.B.up')	(0,0):88,(0,1):5,(1,0):79,(1,1):60	0:122,1:22	(0,0):105,(1,0):132,(1,1):49	0.125694	16	-	(31512007, 31512007)	(31519706, 31519706)
SE	SPECC1L	22:24666790:24666951:+@22:24672668:24672771:+@22:24698163:24698352:+	0.25	0.13	0.39	0.57	0.39	0.77	-0.32	16.76	('22:24666790:24666951:+@22:24672668:24672771:+@22:24698163:24698352:+.A.up_22:24666790:24666951:+@22:24672668:24672771:+@22:24698163:24698352:+.A.se_22:24666790:24666951:+@22:24672668:24672771:+@22:24698163:24698352:+.A.dn', '22:24666790:24666951:+@22:24672668:24672771:+@22:24698163:24698352:+.B.up_22:24666790:24666951:+@22:24672668:24672771:+@22:24698163:24698352:+.B.dn')	(0,0):34,(0,1):16,(1,0):11	0:11,1:16	(0,0):50,(0,1):7,(1,0):20	0:20,1:7	22	+	(24666790, 24666790)	(24698352, 24698352)
SE	FAM219B	15:75198928:75199462:-@15:75198619:75198706:-@15:75197495:75197572:-	0.46	0.3	0.61	0.79	0.66	0.9	-0.33	24.46	('15:75198928:75199462:-@15:75198619:75198706:-@15:75197495:75197572:-.A.dn_15:75198928:75199462:-@15:75198619:75198706:-@15:75197495:75197572:-.A.se_15:75198928:75199462:-@15:75198619:75198706:-@15:75197495:75197572:-.A.up', '15:75198928:75199462:-@15:75198619:75198706:-@15:75197495:75197572:-.B.dn_15:75198928:75199462:-@15:75198619:75198706:-@15:75197495:75197572:-.B.up')	(0,0):63,(0,1):15,(1,0):16,(1,1):9	0:23,1:17	(0,0):74,(0,1):6,(1,0):35,(1,1):7	0:42,1:6	15	-	(75197495, 75197495)	(75199462, 75199462)
SE	TEX264	3:51705222:51705304:+@3:51706226:51706317:+@3:51708287:51708578:+	0.09	0.03	0.16	0.43	0.19	0.74	-0.34	14.69	('3:51705222:51705304:+@3:51706226:51706317:+@3:51708287:51708578:+.A.up_3:51705222:51705304:+@3:51706226:51706317:+@3:51708287:51708578:+.A.se_3:51705222:51705304:+@3:51706226:51706317:+@3:51708287:51708578:+.A.dn', '3:51705222:51705304:+@3:51706226:51706317:+@3:51708287:51708578:+.B.up_3:51705222:51705304:+@3:51706226:51706317:+@3:51708287:51708578:+.B.dn')	(0,0):123,(0,1):26,(1,0):5,(1,1):21	0:12,1:40	(0,0):142,(1,0):8,(1,1):20	0:19,1:9	3	+	(51705222, 51705222)	(51708578, 51708578)
SE	RABGEF1	7:66205720:66205779:+@7:66233818:66234012:+@7:66236870:66237065:+	0.04	0	0.13	0.39	0.19	0.68	-0.35	27.17	('7:66205720:66205779:+@7:66233818:66234012:+@7:66236870:66237065:+.A.up_7:66205720:66205779:+@7:66233818:66234012:+@7:66236870:66237065:+.A.se_7:66205720:66205779:+@7:66233818:66234012:+@7:66236870:66237065:+.A.dn', '7:66205720:66205779:+@7:66233818:66234012:+@7:66236870:66237065:+.B.up_7:66205720:66205779:+@7:66233818:66234012:+@7:66236870:66237065:+.B.dn')	(0,0):109,(0,1):7	0:0,1:7	(0,0):94,(0,1):3,(1,0):13	0:13,1:3	7	+	(66205720, 66205720)	(66237065, 66237065)
SE	LTBP3	11:65307716:65307853:-@11:65307484:65307624:-@11:65307191:65307352:-	0.16	0.07	0.31	0.51	0.3	0.72	-0.35	23.75	('11:65307716:65307853:-@11:65307484:65307624:-@11:65307191:65307352:-.A.dn_11:65307716:65307853:-@11:65307484:65307624:-@11:65307191:65307352:-.A.se_11:65307716:65307853:-@11:65307484:65307624:-@11:65307191:65307352:-.A.up', '11:65307716:65307853:-@11:65307484:65307624:-@11:65307191:65307352:-.B.dn_11:65307716:65307853:-@11:65307484:65307624:-@11:65307191:65307352:-.B.up')	(0,0):68,(0,1):12,(1,0):8	0:8,1:12	(0,0):102,(0,1):5,(1,0):19	0:19,1:5	11	-	(65307191, 65307191)	(65307853, 65307853)
SE	SMG1	16:18937272:18937726:-@16:18911309:18911366:-@16:18908115:18908278:-	0.22	0.11	0.36	0.57	0.39	0.75	-0.35	29.04	('16:18937272:18937726:-@16:18911309:18911366:-@16:18908115:18908278:-.A.dn_16:18937272:18937726:-@16:18911309:18911366:-@16:18908115:18908278:-.A.se_16:18937272:18937726:-@16:18911309:18911366:-@16:18908115:18908278:-.A.up', '16:18937272:18937726:-@16:18911309:18911366:-@16:18908115:18908278:-.B.dn_16:18937272:18937726:-@16:18911309:18911366:-@16:18908115:18908278:-.B.up')	(0,0):56,(0,1):21,(1,0):7,(1,1):33	0:14,1:47	(0,0):81,(0,1):9,(1,0):19,(1,1):33	0:35,1:26	16	-	(18908115, 18908115)	(18937726, 18937726)
[truncated: 26 more rows]

## Sheet: Supplementary Table S6
Supplementary Table S6. List of significant AS events detected by MISO in K562 cells expressing SF3B1K700E in comparison to control vector-transduced K562 cells.
[truncated: 337 more rows]

[truncated: 3 more sheets: Supplementary Table S7, Supplementary Table S8, Supplementary Table S9]
